# Supplementary material for: Insight into the biochemical and physiological mechanisms of nanoparticles-induced arsenic tolerance in bamboo
Source: Front Plant Sci. 2023 Mar 31;14:1121886. doi: 10.3389/fpls.2023.1121886 (PMC10102603; doi:10.3389/fpls.2023.1121886)
Supplement: Supplementary file 1 [file DataSheet_1.zip]

Archive with 3 entries (3 files):
- Data-Excel.xlsx
- R code-Notepad.R
- Tukey Test Results-Notepad.csv
