# Supplementary material for: Insight into the biochemical and physiological mechanisms of nanoparticles-induced arsenic tolerance in bamboo
Source: Front Plant Sci. 2023 Mar 31;14:1121886. doi: 10.3389/fpls.2023.1121886 (PMC10102603; doi:10.3389/fpls.2023.1121886)
Supplement: Supplementary file 1 [file DataSheet_1.zip › Data-Excel.xlsx]

## Sheet: Sheet500
comb	code1	y1	y2	y3	y4
1	1	1	1	1	1
2	2	44.1	44.4	45.2	42.7
3	3	47.6	48.6	48.1	49.3
4	4	1	1	1	1
5	5	29.2	30.2	30.3	31.1
6	6	40.3	41.5	41.7	42.5
7	7	1	1	1	1								C-leaves
8	8	32.45	31.13	31.11	30.22
9	9	42.11	43.54	43.22	44.64
10	10	1	1	1	1
11	11	26.66	27.46	27.55	28.6
12	12	38.18	39.68	38.44	40.11
13	13	1	1	1	1
14	14	23.34	24.45	24.11	25.33
15	15	37.22	38.11	38.21	39.28
16	16	1	1	1	1
17	17	17.45	18.22	18.32	19.33
18	18	32.08	33.17	33.14	34.04
19	19	1	1	1	1
20	20	20.32	21.35	21.45	22.5
21	21	35.34	35.11	36.88	37.11
22	22	1	1	1	1
23	23	10.44	10.88	11.37	12.55
24	24	14.12	16.12	16.43	14.95

## Sheet: Sheet501
comb	code1	y1	y2	y3	y4
1	1	1	1	1	1
2	2	51.21	52.01	52.02	53.16
3	3	55.12	56.33	56.06	57.43
4	4	1	1	1	1
5	5	34.55	35.22	35.76	36.23
6	6	49.45	50.13	50.23	51.51
7	7	1	1	1	1								C-stem
8	8	37.77	38.67	38.12	39.66
9	9	50.33	51.33	51.02	52.21
10	10	1	1	1	1
11	11	31.11	32.13	32.88	33.66
12	12	48.67	49.32	49.11	50.22
13	13	1	1	1	1
14	14	28.67	29.18	29.55	30.34
15	15	45.55	46.45	46.78	47.88
16	16	1	1	1	1
17	17	23.55	24.35	24.43	25.45
18	18	38.76	39.88	39.92	40.96
19	19	1	1	1	1
20	20	26.12	27.43	27.88	28.77
21	21	41.46	42.88	42.82	43.95
22	22	1	1	1	1
23	23	16.66	16.34	17.76	18.44
24	24	21.43	22.43	22.48	23.45

## Sheet: Sheet502
comb	code1	y1	y2	y3	y4
1	1	1	1	1	1
2	2	63.48	62.03	63.21	64.45
3	3	68.11	69.32	69.23	70.54
4	4	1	1	1	1
5	5	41.12	42.65	42.11	43.44
6	6	57.26	58.66	58.79	59.89
7	7	1	1	1	1								C-Root
8	8	44.89	46.11	45.67	46.87
9	9	60.34	61.03	61.03	62.44
10	10	1	1	1	1
11	11	41.65	40.14	39.59	39.02
12	12	55.84	56.54	56.96	57.76
13	13	1	1	1	1
14	14	35.78	36.45	36.09	37.32
15	15	51.43	52.23	52.21	53.85
16	16	1	1	1	1
17	17	30.14	31.65	31.21	32.23
18	18	47.32	48.78	48.65	49.89
19	19	1	1	1	1
20	20	33.54	34.45	34.65	35.6
21	21	50.08	51.21	51.34	52.22
22	22	1	1	1	1
23	23	24.78	25.46	25.66	26.92
24	24	29.67	27.18	28.45	28.32

## Sheet: Sheet503
comb	code1	y1	y2	y3	y4
1	1	0.48	0.48	0.45	0.43
2	2	0.21	0.23	0.21	0.19
3	3	0.16	0.17	0.2	0.15
4	4	0.54	0.51	0.51	0.48
5	5	0.39	0.37	0.36	0.32
6	6	0.26	0.24	0.22	0.2
7	7	0.53	0.49	0.48	0.46							Phylochelatione
8	8	0.3	0.33	0.33	0.36
9	9	0.24	0.23	0.22	0.19
10	10	0.5	0.52	0.53	0.57
11	11	0.34	0.36	0.38	0.4
12	12	0.25	0.27	0.26	0.22
13	13	0.53	0.54	0.56	0.57
14	14	0.36	0.36	0.39	0.41
15	15	0.23	0.29	0.27	0.25
16	16	0.64	0.62	0.61	0.57
17	17	0.43	0.4	0.44	0.45
18	18	0.26	0.28	0.3	0.32
19	19	0.59	0.59	0.63	0.59
20	20	0.42	0.43	0.39	0.36
21	21	0.25	0.26	0.27	0.3
22	22	0.66	0.64	0.69	0.73
23	23	0.62	0.64	0.66	0.68
24	24	0.54	0.56	0.58	0.6

## Sheet: Sheet504
comb	code1	y1	y2	y3	y4
1	1	6.2	6.6	6.5	6.9
2	2	3.1	3.1	3	2.8
3	3	2.4	2.3	2.4	2.5
4	4	7.1	7.4	6.9	6.6
5	5	5.7	5.4	5.4	5.1
6	6	4	3.8	3.8	3.6
7	7	7	6.8	6.8	6.6							AsA
8	8	4.9	5.1	5.3	5.5							Ascorbic Acid
9	9	3.3	3.1	3.5	3.7
10	10	7	7.4	7.2	7.6
11	11	5.4	5.7	5.8	5.9
12	12	4	4.4	4.1	3.9
13	13	7.2	7.6	7.5	7.7
14	14	6.1	5.9	5.9	5.7
15	15	4	4.3	4.3	4.6
16	16	7.4	7.8	7.8	8.2
17	17	6	6.2	6.3	6.7
18	18	4.9	4.6	4.9	5.2
19	19	7.3	7.7	7.8	8
20	20	6.1	6.5	6	5.8
21	21	4.3	4.7	4.5	4.9
22	22	7.8	8.1	8.1	8.4
23	23	8.3	8	7.8	7.5
24	24	7.6	7.5	7.3	8

## Sheet: Sheet505
comb	code1	y1	y2	y3	y4
1	1	53.44	55.43	57.55	55.33
2	2	34.68	37.33	37.22	39.22
3	3	32.36	35.55	32.45	29.44
4	4	60.87	63.22	63.33	65.44
5	5	43.78	47.45	47.65	49.98
6	6	36.33	39.78	39.88	42.22
7	7	63.22	60.44	59.43	57.11							GSH
8	8	44.32	45.23	45.76	46.89							Glutathione
9	9	36.23	37.39	37.65	38.95
10	10	63.34	65.32	65.44	67.65
11	11	44.75	47.67	49.77	51.14
12	12	39.67	37.66	39.94	43.19
13	13	66.32	68.34	68.39	71.11
14	14	47.76	49.21	48.58	52.23
15	15	40.34	45.45	41.22	39.61
16	16	75.33	77.45	76.55	81.34
17	17	52.23	54.21	54.32	56.55
18	18	41.23	45.3	43.21	47.56
19	19	71.23	74.65	73.45	78.45
20	20	48.23	52.15	51.08	55.23
21	21	39.14	40.21	45.23	45.23
22	22	81.18	83.21	85.21	87.34
23	23	77.48	78.87	80.55	83.22
24	24	68.76	70.38	72.32	73.48

## Sheet: Sheet506
comb	code1	y1	y2	y3	y4
1	1	14.78	15.55	15.52	16.26
2	2	10.05	10.37	10.55	11.72
3	3	7.73	9.88	8.86	9.72
4	4	15.44	16.32	16.76	17.72
5	5	12.84	13.21	15.18	15.69
6	6	12.11	13.27	12.45	10.31
7	7	18.25	16.31	15.22	15.56							Soluble Sugar
8	8	12.82	14.23	14.73	14.31
9	9	10.54	11.85	11.45	12.37
10	10	15.73	16.68	16.76	17.88
11	11	13.61	14.32	14.56	15.37
12	12	11.82	12.43	13.06	13.39
13	13	17.55	17.67	17.28	15.55
14	14	13.73	14.87	14.89	16.04
15	15	14.15	13.21	13.67	11.89
16	16	17.15	17.65	17.63	19.05
17	17	14.01	15.67	15.58	16.08
18	18	13.32	13.77	13.88	14.17
19	19	17.89	17.44	16.53	18.37
20	20	14.55	15.21	15.15	15.54
21	21	13.88	12.39	14.34	14.06
22	22	19.17	18.88	19.11	20.15
23	23	17.38	17.76	18.66	18.62
24	24	17.78	15.62	18.34	17.55

## Sheet: Sheet507
comb	code1	y1	y2	y3	y4
1	1	6.89	7.12	7.49	7.87
2	2	3.55	3.23	3.72	4.12
3	3	2.66	2.76	2.44	3.23
4	4	7.45	7.73	7.74	8.12
5	5	5.83	6.23	6.21	6.65
6	6	4.55	4.35	4.02	4.87
7	7	7.23	7.57	7.52	7.88							Proline
8	8	5.76	6.02	6.06	6.28
9	9	3.98	3.87	4.02	4.49
10	10	7.99	7.51	7.88	8.33
11	11	6.55	6.23	6.65	6.78
12	12	4.55	4.87	4.89	5.21
13	13	7.76	8.01	8.02	8.37
14	14	6.5	6.99	6.87	7.16
15	15	4.87	5.01	5.02	5.28
16	16	8.66	8.77	8.86	9.23
17	17	6.88	7.02	7.23	7.39
18	18	5.76	5.86	5.82	6.04
19	19	8.39	8.75	8.87	9.03
20	20	6.98	6.78	7.03	7.32
21	21	5.25	5.23	5.43	5.89
22	22	9.18	9.07	9.22	9.45
23	23	8.7	9.06	9.08	9.24
24	24	8.2	8.35	8.55	8.66

## Sheet: Sheet508
comb	code1	y1	y2	y3	y4
1	1	37.44	34.77	32.34	33.66
2	2	60.78	64.21	63.77	66.33
3	3	64.91	67.33	68.44	70.88
4	4	33.66	31.88	31.22	28.98
5	5	47.77	45.44	47.23	49.77
6	6	57.88	60.77	59.44	63.11
7	7	29.34	31.09	33.21	35.2							H2O2
8	8	46.76	49.66	49.77	52.91
9	9	62.68	59.99	62.44	65.55
10	10	28.66	26.88	30.02	32.23
11	11	42.61	44.77	46.43	47.43
12	12	57.11	58.89	60.16	63.34
13	13	25.44	27.21	27.06	30.11
14	14	39.11	41.78	41.67	44.55
15	15	54.32	56.35	56.78	59.21
16	16	18.68	21.46	21.56	23.66
17	17	33.33	36.45	36.24	38.87
18	18	48.88	51.08	51.21	53.72
19	19	20.96	23.55	23.77	25.51
20	20	37.77	39.06	39.04	42.34
21	21	51.76	53.66	53.22	56.88
22	22	15.48	17.21	17.44	19.98
23	23	17.54	19.29	19.35	21.14
24	24	22.88	25.77	25.13	27.56

## Sheet: Sheet509
comb	code1	y1	y2	y3	y4
1	1	27.55	29.65	30.09	31.23
2	2	45.23	47.35	47.25	48.66
3	3	48.66	49.72	51.89	52.71
4	4	25.87	24.14	24.33	27.45
5	5	38.31	37.22	39.55	40.44
6	6	42.89	45.03	46.21	46.33
7	7	25.11	26.24	25.65	28.33							O2
8	8	37.95	39.55	38.65	40.69
9	9	46.29	44.76	45.78	47.21
10	10	23.23	24.56	23.18	21.79
11	11	34.94	38.33	36.78	36.55
12	12	42.04	43.81	43.87	45.33
13	13	21.45	21.23	19.45	18.71
14	14	33.29	36.43	34.63	37.02
15	15	43.21	41.32	42.05	44.03
16	16	12.78	12.34	13.11	14.69
17	17	30.18	30.02	31.45	33.23
18	18	38.43	39.89	39.78	41.42
19	19	15.12	16.11	16.18	17.56
20	20	31.21	32.35	30.83	34.05
21	21	39.23	38.65	40.55	42.05
22	22	8.35	9.32	9.44	10.93
23	23	9.11	9.94	10.11	11.32
24	24	16.32	18.43	18.67	19.42

[truncated: 31 more sheets: Sheet510, Sheet511, Sheet512, Sheet513, Sheet514, Sheet528, Sheet516, Sheet517, Sheet518, Sheet542, Sheet520, Sheet521, Sheet522, Sheet523, Sheet524, Sheet525, Sheet526, Sheet527, Sheet530, Sheet531 …]
