# Supplementary material for: Insight into the biochemical and physiological mechanisms of nanoparticles-induced arsenic tolerance in bamboo
Source: Front Plant Sci. 2023 Mar 31;14:1121886. doi: 10.3389/fpls.2023.1121886 (PMC10102603; doi:10.3389/fpls.2023.1121886)
Supplement: Supplementary file 1 [file DataSheet_1.zip › R code-Notepad.R]

library(readxl)
library(data.table)
library(tidyr)
library(ggpubr)
library(ggplot2)
library(tidyverse)
require(multcomp)
require(emmeans)

all.output <- NULL
for (i in 1:37) {
  data <- read_excel("/Users/yangli/Desktop/Research/Bamboo/Oct24Data.xlsx", sheet=i)
  bamboo <- data[1:24, 2:6]
  data[1:24, 1:6] <- NA
  sheet.title <- na.omit(as.character(unlist(data)))[1]
  
  bamboo <- as.data.table(bamboo)
  bamboo.long <- melt(bamboo, measure.vars=c("y1", "y2", "y3", "y4"), value.name="y")
  bamboo.long <- bamboo.long[, -c("variable")]
  colnames(bamboo.long) <- c("treatment", "y")
  bamboo.long$treatment <- as.factor(bamboo.long$treatment)
  
  fit <- aov(y ~ treatment, data=bamboo.long)
  anova(fit)
  inter.test <- emmeans(fit, "treatment")
  output <- cld(inter.test, Letters=LETTERS)
  output <- cbind(sheet.title, output)
  all.output <- rbind(all.output, output)
  print(i)
}

write.csv(all.output, file="Oct24Output.csv", row.names = FALSE)
