# Supplementary material for: Insight into the biochemical and physiological mechanisms of nanoparticles-induced arsenic tolerance in bamboo
Source: Front Plant Sci. 2023 Mar 31;14:1121886. doi: 10.3389/fpls.2023.1121886 (PMC10102603; doi:10.3389/fpls.2023.1121886)
Supplement: Supplementary file 1 [file DataSheet_1.zip › Tukey Test Results-Notepad.csv]

sheet.title	treatment	emmean	SE	df	lower.CL	upper.CL	.group
C-leaves	7	0.999999999999965	0.367174600837263	72	0.268050810627265	1.73194918937266	A
C-leaves	19	0.999999999999999	0.367174600837264	72	0.268050810627298	1.7319491893727	A
C-leaves	10	1	0.367174600837264	72	0.268050810627304	1.73194918937271	A
C-leaves	4	1.00000000000001	0.367174600837263	72	0.268050810627307	1.73194918937271	A
C-leaves	16	1.00000000000001	0.367174600837264	72	0.268050810627309	1.73194918937271	A
C-leaves	22	1.00000000000001	0.367174600837264	72	0.268050810627312	1.73194918937271	A
C-leaves	13	1.00000000000003	0.367174600837264	72	0.268050810627332	1.73194918937273	A
C-leaves	1	1.00000000000004	0.367174600837264	72	0.268050810627342	1.73194918937274	A
C-leaves	23	11.31	0.367174600837264	72	10.5780508106273	12.0419491893727	B
C-leaves	24	15.405	0.367174600837264	72	14.6730508106273	16.1369491893727	C
C-leaves	17	18.33	0.367174600837263	72	17.5980508106273	19.0619491893727	D
C-leaves	20	21.405	0.367174600837263	72	20.6730508106273	22.1369491893727	E
C-leaves	14	24.3075	0.367174600837264	72	23.5755508106273	25.0394491893727	F
C-leaves	11	27.5675	0.367174600837263	72	26.8355508106273	28.2994491893727	G
C-leaves	5	30.1999999999999	0.367174600837263	72	29.4680508106272	30.9319491893726	H
C-leaves	8	31.2275000000001	0.367174600837264	72	30.4955508106274	31.9594491893728	HI
C-leaves	18	33.1075	0.367174600837263	72	32.3755508106273	33.8394491893727	I
C-leaves	21	36.11	0.367174600837264	72	35.3780508106273	36.8419491893727	J
C-leaves	15	38.205	0.367174600837263	72	37.4730508106273	38.9369491893727	K
C-leaves	12	39.1025000000001	0.367174600837264	72	38.3705508106274	39.8344491893728	K
C-leaves	6	41.5	0.367174600837263	72	40.7680508106273	42.2319491893727	L
C-leaves	9	43.3774999999999	0.367174600837263	72	42.6455508106272	44.1094491893726	LM
C-leaves	2	44.1	0.367174600837264	72	43.3680508106273	44.8319491893727	M
C-leaves	3	48.3999999999999	0.367174600837263	72	47.6680508106272	49.1319491893726	N
C-stem	10	1.00000000000001	0.359782076208797	72	0.282787539139803	1.71721246086021	A
C-stem	19	1.00000000000001	0.359782076208797	72	0.282787539139807	1.71721246086021	A
C-stem	4	1.00000000000001	0.359782076208797	72	0.282787539139808	1.71721246086021	A
C-stem	22	1.00000000000001	0.359782076208797	72	0.282787539139811	1.71721246086022	A
C-stem	16	1.00000000000003	0.359782076208797	72	0.282787539139824	1.71721246086023	A
C-stem	7	1.00000000000005	0.359782076208797	72	0.282787539139846	1.71721246086025	A
C-stem	13	1.00000000000005	0.359782076208797	72	0.282787539139847	1.71721246086025	A
C-stem	1	1.00000000000006	0.359782076208798	72	0.282787539139858	1.71721246086026	A
C-stem	23	17.3	0.359782076208797	72	16.5827875391398	18.0172124608602	B
C-stem	24	22.4475	0.359782076208797	72	21.7302875391398	23.1647124608602	C
C-stem	17	24.445	0.359782076208797	72	23.7277875391398	25.1622124608602	D
C-stem	20	27.55	0.359782076208797	72	26.8327875391398	28.2672124608602	E
C-stem	14	29.4350000000001	0.359782076208797	72	28.7177875391399	30.1522124608603	E
C-stem	11	32.445	0.359782076208797	72	31.7277875391398	33.1622124608602	F
C-stem	5	35.44	0.359782076208797	72	34.7227875391398	36.1572124608602	G
C-stem	8	38.5550000000001	0.359782076208797	72	37.8377875391399	39.2722124608603	H
C-stem	18	39.88	0.359782076208797	72	39.1627875391398	40.5972124608602	H
C-stem	21	42.7775	0.359782076208797	72	42.0602875391398	43.4947124608602	I
C-stem	15	46.665	0.359782076208797	72	45.9477875391398	47.3822124608602	J
C-stem	12	49.3300000000001	0.359782076208797	72	48.6127875391399	50.0472124608603	K
C-stem	6	50.3300000000001	0.359782076208797	72	49.6127875391399	51.0472124608603	KL
C-stem	9	51.2225	0.359782076208797	72	50.5052875391398	51.9397124608602	KL
C-stem	2	52.1	0.359782076208797	72	51.3827875391398	52.8172124608603	L
C-stem	3	56.2349999999999	0.359782076208797	72	55.5177875391397	56.9522124608601	M
C-Root	7	0.999999999999985	0.384080001974418	72	0.234350509380563	1.76564949061941	A
C-Root	4	1.00000000000001	0.384080001974418	72	0.234350509380589	1.76564949061943	A
C-Root	19	1.00000000000001	0.384080001974418	72	0.234350509380592	1.76564949061944	A
C-Root	22	1.00000000000002	0.384080001974418	72	0.2343505093806	1.76564949061944	A
C-Root	16	1.00000000000003	0.384080001974418	72	0.234350509380612	1.76564949061946	A
C-Root	10	1.00000000000004	0.384080001974418	72	0.234350509380619	1.76564949061946	A
C-Root	1	1.00000000000008	0.384080001974418	72	0.234350509380657	1.7656494906195	A
C-Root	13	1.00000000000009	0.384080001974418	72	0.234350509380665	1.76564949061951	A
C-Root	23	25.705	0.384080001974418	72	24.9393505093806	26.4706494906195	B
C-Root	24	28.405	0.384080001974418	72	27.6393505093806	29.1706494906195	C
C-Root	17	31.3075	0.384080001974418	72	30.5418505093806	32.0731494906194	D
C-Root	20	34.56	0.384080001974418	72	33.7943505093806	35.3256494906194	E
C-Root	14	36.4100000000001	0.384080001974418	72	35.6443505093806	37.1756494906195	E
C-Root	11	40.1	0.384080001974418	72	39.3343505093806	40.8656494906194	F
C-Root	5	42.3299999999999	0.384080001974417	72	41.5643505093805	43.0956494906194	G
C-Root	8	45.8850000000002	0.384080001974418	72	45.1193505093807	46.6506494906196	H
C-Root	18	48.66	0.384080001974418	72	47.8943505093806	49.4256494906194	I
C-Root	21	51.2125	0.384080001974418	72	50.4468505093806	51.9781494906194	J
C-Root	15	52.43	0.384080001974418	72	51.6643505093806	53.1956494906194	J
C-Root	12	56.7750000000001	0.384080001974418	72	56.0093505093807	57.5406494906195	K
C-Root	6	58.65	0.384080001974418	72	57.8843505093806	59.4156494906194	K
C-Root	9	61.21	0.384080001974418	72	60.4443505093805	61.9756494906194	L
C-Root	2	63.2925	0.384080001974418	72	62.5268505093806	64.0581494906194	M
C-Root	3	69.2999999999999	0.384080001974418	72	68.5343505093805	70.0656494906194	N
Phylochelatione	3	0.170000000000001	0.012801909579781	72	0.144479859669008	0.195520140330994	A
Phylochelatione	2	0.21	0.012801909579781	72	0.184479859669007	0.235520140330993	AB
Phylochelatione	9	0.22	0.012801909579781	72	0.194479859669007	0.245520140330993	AB
Phylochelatione	6	0.23	0.012801909579781	72	0.204479859669007	0.255520140330993	ABC
Phylochelatione	12	0.25	0.012801909579781	72	0.224479859669007	0.275520140330993	BC
Phylochelatione	15	0.26	0.012801909579781	72	0.234479859669007	0.285520140330993	BC
Phylochelatione	21	0.27	0.012801909579781	72	0.244479859669007	0.295520140330993	BCD
Phylochelatione	18	0.29	0.012801909579781	72	0.264479859669007	0.315520140330993	CD
Phylochelatione	8	0.33	0.012801909579781	72	0.304479859669007	0.355520140330993	DE
Phylochelatione	5	0.36	0.012801909579781	72	0.334479859669007	0.385520140330993	EF
Phylochelatione	11	0.37	0.012801909579781	72	0.344479859669007	0.395520140330993	EFG
Phylochelatione	14	0.38	0.012801909579781	72	0.354479859669007	0.405520140330993	EFG
Phylochelatione	20	0.4	0.012801909579781	72	0.374479859669007	0.425520140330993	FGH
Phylochelatione	17	0.43	0.012801909579781	72	0.404479859669007	0.455520140330993	GHI
Phylochelatione	1	0.46	0.012801909579781	72	0.434479859669007	0.485520140330993	HIJ
Phylochelatione	7	0.49	0.012801909579781	72	0.464479859669007	0.515520140330993	IJK
Phylochelatione	4	0.51	0.012801909579781	72	0.484479859669007	0.535520140330993	JKL
Phylochelatione	10	0.53	0.012801909579781	72	0.504479859669007	0.555520140330993	KL
Phylochelatione	13	0.55	0.012801909579781	72	0.524479859669007	0.575520140330993	KLM
Phylochelatione	24	0.57	0.012801909579781	72	0.544479859669007	0.595520140330993	LM
Phylochelatione	19	0.6	0.012801909579781	72	0.574479859669007	0.625520140330993	MN
Phylochelatione	16	0.61	0.012801909579781	72	0.584479859669007	0.635520140330993	MN
Phylochelatione	23	0.65	0.012801909579781	72	0.624479859669007	0.675520140330993	NO
Phylochelatione	22	0.68	0.012801909579781	72	0.654479859669007	0.705520140330993	O
Ascorbic Acid	3	2.40000000000001	0.125692526074986	72	2.14943652866783	2.65056347133219	A
Ascorbic Acid	2	3	0.125692526074986	72	2.74943652866782	3.25056347133218	AB
Ascorbic Acid	9	3.4	0.125692526074986	72	3.14943652866782	3.65056347133219	BC
Ascorbic Acid	6	3.8	0.125692526074986	72	3.54943652866782	4.05056347133218	CD
Ascorbic Acid	12	4.1	0.125692526074986	72	3.84943652866782	4.35056347133218	DE
Ascorbic Acid	15	4.3	0.125692526074986	72	4.04943652866782	4.55056347133219	DEF
Ascorbic Acid	21	4.6	0.125692526074986	72	4.34943652866782	4.85056347133218	EFG
Ascorbic Acid	18	4.90000000000001	0.125692526074986	72	4.64943652866782	5.15056347133219	FGH
Ascorbic Acid	8	5.2	0.125692526074986	72	4.94943652866782	5.45056347133218	GHI
Ascorbic Acid	5	5.40000000000001	0.125692526074986	72	5.14943652866783	5.65056347133219	HIJ
Ascorbic Acid	11	5.7	0.125692526074986	72	5.44943652866782	5.95056347133219	IJK
Ascorbic Acid	14	5.9	0.125692526074986	72	5.64943652866782	6.15056347133219	JKL
Ascorbic Acid	20	6.1	0.125692526074986	72	5.84943652866782	6.35056347133219	KL
Ascorbic Acid	17	6.3	0.125692526074986	72	6.04943652866782	6.55056347133219	KLM
Ascorbic Acid	1	6.55000000000001	0.125692526074986	72	6.29943652866783	6.8005634713322	LMN
Ascorbic Acid	7	6.8	0.125692526074986	72	6.54943652866782	7.05056347133219	MNO
Ascorbic Acid	4	7	0.125692526074986	72	6.74943652866782	7.25056347133218	NOP
Ascorbic Acid	10	7.3	0.125692526074986	72	7.04943652866782	7.55056347133219	OPQ
Ascorbic Acid	13	7.5	0.125692526074986	72	7.24943652866782	7.75056347133219	PQR
Ascorbic Acid	24	7.6	0.125692526074986	72	7.34943652866782	7.85056347133219	PQR
Ascorbic Acid	19	7.7	0.125692526074986	72	7.44943652866782	7.95056347133219	QR
Ascorbic Acid	16	7.80000000000001	0.125692526074986	72	7.54943652866782	8.05056347133219	QR
Ascorbic Acid	23	7.9	0.125692526074986	72	7.64943652866782	8.15056347133219	QR
Ascorbic Acid	22	8.1	0.125692526074986	72	7.84943652866782	8.35056347133219	R
Glutathione	3	32.45	1.16612766566911	72	30.1253669844122	34.7746330155879	A
Glutathione	2	37.1125	1.16612766566911	72	34.7878669844122	39.4371330155878	AB
Glutathione	9	37.555	1.16612766566911	72	35.2303669844122	39.8796330155878	AB
Glutathione	6	39.5525	1.16612766566911	72	37.2278669844122	41.8771330155878	BC
Glutathione	12	40.115	1.16612766566911	72	37.7903669844122	42.4396330155879	BC
Glutathione	15	41.655	1.16612766566911	72	39.3303669844122	43.9796330155879	BCD
Glutathione	21	42.4525	1.16612766566911	72	40.1278669844122	44.7771330155878	BCDE
Glutathione	18	44.325	1.16612766566911	72	42.0003669844122	46.6496330155879	CDEF
Glutathione	8	45.55	1.16612766566911	72	43.2253669844122	47.8746330155879	CDEFG
Glutathione	5	47.215	1.16612766566911	72	44.8903669844122	49.5396330155879	DEFG
Glutathione	11	48.3325	1.16612766566911	72	46.0078669844122	50.6571330155879	EFGH
Glutathione	14	49.445	1.16612766566911	72	47.1203669844122	51.7696330155878	FGHI
Glutathione	20	51.6725	1.16612766566911	72	49.3478669844122	53.9971330155878	GHI
Glutathione	17	54.3275	1.16612766566911	72	52.0028669844122	56.6521330155878	HIJ
Glutathione	1	55.4375	1.16612766566911	72	53.1128669844122	57.7621330155879	IJ
Glutathione	7	60.05	1.16612766566911	72	57.7253669844122	62.3746330155878	JK
Glutathione	4	63.215	1.16612766566911	72	60.8903669844122	65.5396330155878	KL
Glutathione	10	65.4375	1.16612766566911	72	63.1128669844122	67.7621330155878	KLM
Glutathione	13	68.54	1.16612766566911	72	66.2153669844122	70.8646330155879	LMN
Glutathione	24	71.235	1.16612766566911	72	68.9103669844122	73.5596330155878	MN
Glutathione	19	74.445	1.16612766566911	72	72.1203669844122	76.7696330155878	NO
Glutathione	16	77.6675000000001	1.16612766566911	72	75.3428669844122	79.9921330155879	O
Glutathione	23	80.03	1.16612766566911	72	77.7053669844122	82.3546330155879	OP
Glutathione	22	84.235	1.16612766566911	72	81.9103669844122	86.5596330155879	P
Soluble Sugar	3	9.04750000000002	0.448840616817991	72	8.15275258313531	9.94224741686472	A
Soluble Sugar	2	10.6725	0.448840616817992	72	9.7777525831353	11.5672474168647	AB
Soluble Sugar	9	11.5525	0.448840616817992	72	10.6577525831353	12.4472474168647	BC
Soluble Sugar	6	12.035	0.448840616817992	72	11.1402525831353	12.9297474168647	BCD
Soluble Sugar	12	12.675	0.448840616817992	72	11.7802525831353	13.5697474168647	BCDE
Soluble Sugar	15	13.23	0.448840616817992	72	12.3352525831353	14.1247474168647	CDEF
Soluble Sugar	21	13.6675	0.448840616817992	72	12.7727525831353	14.5622474168647	CDEF
Soluble Sugar	18	13.785	0.448840616817992	72	12.8902525831353	14.6797474168647	CDEF
Soluble Sugar	8	14.0225	0.448840616817992	72	13.1277525831353	14.9172474168647	DEFG
Soluble Sugar	5	14.23	0.448840616817991	72	13.3352525831353	15.1247474168647	DEFGH
Soluble Sugar	11	14.465	0.448840616817991	72	13.5702525831353	15.3597474168647	EFGHI
Soluble Sugar	14	14.8825	0.448840616817992	72	13.9877525831353	15.7772474168647	EFGHIJ
Soluble Sugar	20	15.1125	0.448840616817991	72	14.2177525831353	16.0072474168647	FGHIJK
Soluble Sugar	17	15.335	0.448840616817992	72	14.4402525831353	16.2297474168647	FGHIJKL
Soluble Sugar	1	15.5275	0.448840616817992	72	14.6327525831353	16.4222474168647	FGHIJKLM
Soluble Sugar	7	16.335	0.448840616817991	72	15.4402525831353	17.2297474168647	GHIJKLMN
Soluble Sugar	4	16.56	0.448840616817991	72	15.6652525831353	17.4547474168647	HIJKLMN
Soluble Sugar	10	16.7625	0.448840616817992	72	15.8677525831353	17.6572474168647	IJKLMN
Soluble Sugar	13	17.0125	0.448840616817992	72	16.1177525831353	17.9072474168647	JKLMNO
Soluble Sugar	24	17.3225	0.448840616817992	72	16.4277525831353	18.2172474168647	KLMNO
Soluble Sugar	19	17.5575	0.448840616817992	72	16.6627525831353	18.4522474168647	LMNO
Soluble Sugar	16	17.87	0.448840616817992	72	16.9752525831353	18.7647474168647	MNO
Soluble Sugar	23	18.105	0.448840616817992	72	17.2102525831353	18.9997474168647	NO
Soluble Sugar	22	19.3275	0.448840616817992	72	18.4327525831353	20.2222474168647	O
Proline	3	2.77250000000001	0.137525881402576	72	2.49834716595091	3.0466528340491	A
Proline	2	3.655	0.137525881402576	72	3.3808471659509	3.9291528340491	B
Proline	9	4.09	0.137525881402576	72	3.81584716595091	4.3641528340491	BC
Proline	6	4.4475	0.137525881402576	72	4.1733471659509	4.7216528340491	CD
Proline	12	4.88	0.137525881402576	72	4.6058471659509	5.15415283404909	DE
Proline	15	5.045	0.137525881402576	72	4.7708471659509	5.3191528340491	DE
Proline	21	5.45	0.137525881402576	72	5.1758471659509	5.7241528340491	EF
Proline	18	5.87	0.137525881402576	72	5.5958471659509	6.1441528340491	FG
Proline	8	6.03	0.137525881402576	72	5.7558471659509	6.3041528340491	FG
Proline	5	6.23	0.137525881402576	72	5.9558471659509	6.5041528340491	GH
Proline	11	6.5525	0.137525881402576	72	6.2783471659509	6.8266528340491	GHI
Proline	14	6.88	0.137525881402576	72	6.6058471659509	7.1541528340491	HIJ
Proline	20	7.0275	0.137525881402576	72	6.7533471659509	7.3016528340491	IJK
Proline	17	7.13	0.137525881402576	72	6.8558471659509	7.4041528340491	IJK
Proline	1	7.3425	0.137525881402576	72	7.06834716595091	7.6166528340491	JKL
Proline	7	7.55	0.137525881402576	72	7.2758471659509	7.8241528340491	JKL
Proline	4	7.76	0.137525881402576	72	7.4858471659509	8.0341528340491	KLM
Proline	10	7.9275	0.137525881402576	72	7.6533471659509	8.2016528340491	LM
Proline	13	8.04	0.137525881402576	72	7.7658471659509	8.3141528340491	LMN
Proline	24	8.44	0.137525881402576	72	8.1658471659509	8.7141528340491	MNO
Proline	19	8.76	0.137525881402576	72	8.4858471659509	9.0341528340491	NOP
Proline	16	8.88	0.137525881402576	72	8.6058471659509	9.1541528340491	OP
Proline	23	9.02	0.137525881402576	72	8.7458471659509	9.2941528340491	OP
Proline	22	9.23	0.137525881402576	72	8.9558471659509	9.5041528340491	P
H2O2	22	17.5275	1.06847251108508	72	15.3975389771722	19.6574610228278	A
H2O2	23	19.33	1.06847251108507	72	17.2000389771722	21.4599610228278	AB
H2O2	16	21.34	1.06847251108508	72	19.2100389771721	23.4699610228278	ABC
H2O2	19	23.4475	1.06847251108507	72	21.3175389771722	25.5774610228278	BCD
H2O2	24	25.335	1.06847251108507	72	23.2050389771722	27.4649610228278	CDE
H2O2	13	27.455	1.06847251108507	72	25.3250389771722	29.5849610228278	DEF
H2O2	10	29.4475	1.06847251108507	72	27.3175389771722	31.5774610228278	EFG
H2O2	4	31.435	1.06847251108507	72	29.3050389771722	33.5649610228278	FGH
H2O2	7	32.21	1.06847251108507	72	30.0800389771722	34.3399610228278	FGH
H2O2	1	34.5525	1.06847251108508	72	32.4225389771721	36.6824610228278	GHI
H2O2	17	36.2225	1.06847251108507	72	34.0925389771722	38.3524610228278	HIJ
H2O2	20	39.5525	1.06847251108507	72	37.4225389771722	41.6824610228278	IJ
H2O2	14	41.7775	1.06847251108507	72	39.6475389771722	43.9074610228278	JK
H2O2	11	45.31	1.06847251108507	72	43.1800389771722	47.4399610228278	KL
H2O2	5	47.5525	1.06847251108507	72	45.4225389771721	49.6824610228278	LM
H2O2	8	49.775	1.06847251108507	72	47.6450389771722	51.9049610228278	LMN
H2O2	18	51.2225	1.06847251108507	72	49.0925389771721	53.3524610228278	MNO
H2O2	21	53.88	1.06847251108507	72	51.7500389771722	56.0099610228278	NO
H2O2	15	56.665	1.06847251108507	72	54.5350389771722	58.7949610228278	OP
H2O2	12	59.875	1.06847251108507	72	57.7450389771722	62.0049610228278	PQ
H2O2	6	60.3	1.06847251108507	72	58.1700389771722	62.4299610228278	PQ
H2O2	9	62.665	1.06847251108507	72	60.5350389771721	64.7949610228278	QR
H2O2	2	63.7725	1.06847251108508	72	61.6425389771722	65.9024610228278	QR
H2O2	3	67.8899999999999	1.06847251108507	72	65.7600389771721	70.0199610228277	R
O2	22	9.51000000000002	0.679115859551553	72	8.15620727644174	10.8637927235583	A
O2	23	10.12	0.679115859551552	72	8.76620727644173	11.4737927235583	AB
O2	16	13.23	0.679115859551553	72	11.8762072764417	14.5837927235583	BC
O2	19	16.2425	0.679115859551552	72	14.8887072764417	17.5962927235583	CD
O2	24	18.21	0.679115859551552	72	16.8562072764417	19.5637927235583	DE
O2	13	20.21	0.679115859551552	72	18.8562072764417	21.5637927235583	EF
O2	10	23.19	0.679115859551552	72	21.8362072764417	24.5437927235583	FG
O2	4	25.4475	0.679115859551552	72	24.0937072764417	26.8012927235583	G
O2	7	26.3325	0.679115859551552	72	24.9787072764417	27.6862927235583	GH
O2	1	29.63	0.679115859551553	72	28.2762072764418	30.9837927235583	HI
O2	17	31.22	0.679115859551552	72	29.8662072764417	32.5737927235583	I
O2	20	32.11	0.679115859551552	72	30.7562072764417	33.4637927235583	IJ
O2	14	35.3425	0.679115859551553	72	33.9887072764417	36.6962927235583	JK
O2	11	36.65	0.679115859551552	72	35.2962072764417	38.0037927235583	KL
O2	5	38.88	0.679115859551551	72	37.5262072764417	40.2337927235583	KL
O2	8	39.21	0.679115859551553	72	37.8562072764417	40.5637927235583	LM
O2	18	39.88	0.679115859551552	72	38.5262072764417	41.2337927235583	LM
O2	21	40.12	0.679115859551553	72	38.7662072764417	41.4737927235583	LM
O2	15	42.6525	0.679115859551552	72	41.2987072764417	44.0062927235583	MN
O2	12	43.7625	0.679115859551552	72	42.4087072764418	45.1162927235583	NO
O2	6	45.115	0.679115859551552	72	43.7612072764417	46.4687927235583	NO
O2	9	46.01	0.679115859551552	72	44.6562072764417	47.3637927235583	NO
O2	2	47.1225	0.679115859551553	72	45.7687072764418	48.4762927235583	OP
O2	3	50.745	0.679115859551552	72	49.3912072764417	52.0987927235583	P
MDA	22	7.55000000000001	0.559525778871914	72	6.43460574521074	8.66539425478927	A
MDA	23	7.98000000000001	0.559525778871914	72	6.86460574521074	9.09539425478927	AB
MDA	16	8.23	0.559525778871914	72	7.11460574521073	9.34539425478927	ABC
MDA	19	8.76000000000001	0.559525778871914	72	7.64460574521074	9.87539425478927	ABC
MDA	24	9.32000000000001	0.559525778871914	72	8.20460574521074	10.4353942547893	ABCD
MDA	13	9.8925	0.559525778871914	72	8.77710574521074	11.0078942547893	ABCDE
MDA	10	10.5575	0.559525778871914	72	9.44210574521074	11.6728942547893	BCDEF
MDA	4	11.07	0.559525778871913	72	9.95460574521075	12.1853942547893	CDEF
MDA	7	11.97	0.559525778871913	72	10.8546057452107	13.0853942547893	DEFG
MDA	1	12.66	0.559525778871914	72	11.5446057452108	13.7753942547893	EFG
MDA	17	13.21	0.559525778871914	72	12.0946057452107	14.3253942547893	FGH
MDA	20	14.11	0.559525778871914	72	12.9946057452107	15.2253942547893	GHI
MDA	14	14.9575	0.559525778871914	72	13.8421057452107	16.0728942547893	GHIJ
MDA	11	15.78	0.559525778871913	72	14.6646057452107	16.8953942547893	HIJK
MDA	5	16.5475	0.559525778871913	72	15.4321057452107	17.6628942547893	IJKL
MDA	8	17.29	0.559525778871914	72	16.1746057452107	18.4053942547893	JKLM
MDA	18	18.05	0.559525778871914	72	16.9346057452107	19.1653942547893	KLMN
MDA	21	19.09	0.559525778871914	72	17.9746057452107	20.2053942547893	LMNO
MDA	15	19.93	0.559525778871914	72	18.8146057452107	21.0453942547893	MNOP
MDA	12	20.67	0.559525778871914	72	19.5546057452108	21.7853942547893	NOP
MDA	6	21.655	0.559525778871914	72	20.5396057452107	22.7703942547893	OPQ
MDA	9	22.76	0.559525778871914	72	21.6446057452107	23.8753942547893	PQR
MDA	2	23.895	0.559525778871914	72	22.7796057452107	25.0103942547893	QR
MDA	3	25.04	0.559525778871913	72	23.9246057452107	26.1553942547893	R
EL	22	9	0.820738150149679	72	7.36388839990715	10.6361116000928	A
EL	23	11	0.820738150149678	72	9.36388839990716	12.6361116000928	A
EL	16	13	0.820738150149679	72	11.3638883999072	14.6361116000928	AB
EL	19	16	0.820738150149678	72	14.3638883999072	17.6361116000929	BC
EL	24	18	0.820738150149678	72	16.3638883999072	19.6361116000929	CD
EL	13	22	0.820738150149678	72	20.3638883999072	23.6361116000929	DE
EL	10	25	0.820738150149678	72	23.3638883999072	26.6361116000929	EF
EL	4	28	0.820738150149678	72	26.3638883999072	29.6361116000929	FG
EL	7	29	0.820738150149678	72	27.3638883999072	30.6361116000929	FG
EL	1	30.0000000000001	0.820738150149679	72	28.3638883999072	31.6361116000929	GH
EL	17	34	0.820738150149678	72	32.3638883999072	35.6361116000929	H
EL	20	39	0.820738150149678	72	37.3638883999072	40.6361116000929	I
EL	14	40	0.820738150149678	72	38.3638883999072	41.6361116000929	I
EL	11	43	0.820738150149678	72	41.3638883999071	44.6361116000928	IJ
EL	5	46	0.820738150149677	72	44.3638883999071	47.6361116000928	JK
EL	8	48	0.820738150149679	72	46.3638883999072	49.6361116000929	K
EL	18	50	0.820738150149678	72	48.3638883999072	51.6361116000929	KL
EL	21	53	0.820738150149678	72	51.3638883999072	54.6361116000929	LM
EL	15	55	0.820738150149678	72	53.3638883999071	56.6361116000928	MN
EL	12	57.0000000000001	0.820738150149678	72	55.3638883999072	58.6361116000929	MNO
EL	6	59	0.820738150149678	72	57.3638883999072	60.6361116000929	NOP
EL	9	61	0.820738150149678	72	59.3638883999072	62.6361116000929	OP
EL	2	62	0.820738150149679	72	60.3638883999072	63.6361116000929	PQ
EL	3	65.9999999999999	0.820738150149678	72	64.3638883999071	67.6361116000928	Q
SOD	3	34.6000000000001	1.36230312033213	72	31.8842983628682	37.315701637132	A
SOD	2	41.3	1.36230312033213	72	38.5842983628681	44.0157016371319	AB
SOD	9	43.4	1.36230312033213	72	40.6842983628681	46.1157016371319	B
SOD	6	47.5	1.36230312033213	72	44.7842983628681	50.2157016371319	BC
SOD	12	51.225	1.36230312033213	72	48.5092983628681	53.9407016371319	CD
SOD	15	55.3	1.36230312033213	72	52.5842983628682	58.0157016371319	D
SOD	21	58.5	1.36230312033213	72	55.7842983628682	61.2157016371319	DE
SOD	18	63.2	1.36230312033213	72	60.4842983628681	65.9157016371319	EF
SOD	8	68.65	1.36230312033213	72	65.9342983628681	71.3657016371319	FG
SOD	5	72.4100000000001	1.36230312033213	72	69.6942983628682	75.125701637132	G
SOD	11	75.2	1.36230312033213	72	72.4842983628681	77.9157016371319	GH
SOD	14	80.4	1.36230312033213	72	77.6842983628681	83.1157016371319	HI
SOD	20	84.3	1.36230312033213	72	81.5842983628681	87.0157016371319	IJ
SOD	17	86.5	1.36230312033213	72	83.7842983628681	89.2157016371319	IJ
SOD	1	89.1	1.36230312033213	72	86.3842983628681	91.8157016371319	JK
SOD	7	94.25	1.36230312033213	72	91.5342983628681	96.9657016371319	KL
SOD	4	97.6	1.36230312033213	72	94.8842983628681	100.315701637132	LM
SOD	10	102.3	1.36230312033213	72	99.5842983628681	105.015701637132	MN
SOD	13	107.7	1.36230312033213	72	104.984298362868	110.415701637132	NO
SOD	24	109.6	1.36230312033213	72	106.884298362868	112.315701637132	O
SOD	19	112.3	1.36230312033213	72	109.584298362868	115.015701637132	OP
SOD	16	117.4	1.36230312033213	72	114.684298362868	120.115701637132	PQ
SOD	23	120.35	1.36230312033213	72	117.634298362868	123.065701637132	Q
SOD	22	124.3	1.36230312033213	72	121.584298362868	127.015701637132	Q
POD	3	25.3000000000001	1.24212205016254	72	22.8238749476537	27.7761250523465	A
POD	2	30.4	1.24212205016254	72	27.9238749476536	32.8761250523464	AB
POD	9	31.4	1.24212205016254	72	28.9238749476536	33.8761250523464	ABC
POD	6	33.3	1.24212205016254	72	30.8238749476536	35.7761250523464	BCD
POD	12	34.6	1.24212205016254	72	32.1238749476536	37.0761250523464	BCDE
POD	15	35.7	1.24212205016254	72	33.2238749476537	38.1761250523464	BCDEF
POD	21	37.4025	1.24212205016254	72	34.9263749476536	39.8786250523464	CDEF
POD	18	39.2225	1.24212205016254	72	36.7463749476536	41.6986250523464	DEFG
POD	8	40.2	1.24212205016254	72	37.7238749476536	42.6761250523464	EFG
POD	5	42.115	1.24212205016254	72	39.6388749476537	44.5911250523464	FGH
POD	11	44.575	1.24212205016254	72	42.0988749476536	47.0511250523464	GHI
POD	14	47.7	1.24212205016254	72	45.2238749476536	50.1761250523464	HIJ
POD	20	49.8	1.24212205016254	72	47.3238749476536	52.2761250523464	IJK
POD	17	52.3	1.24212205016254	72	49.8238749476536	54.7761250523464	JKL
POD	1	55.35	1.24212205016254	72	52.8738749476536	57.8261250523464	KLM
POD	7	57.825	1.24212205016254	72	55.3488749476536	60.3011250523464	LMN
POD	4	59.52	1.24212205016254	72	57.0438749476536	61.9961250523464	MNO
POD	10	62.4	1.24212205016254	72	59.9238749476536	64.8761250523464	NOP
POD	13	65.7	1.24212205016254	72	63.2238749476536	68.1761250523464	OPQ
POD	24	68.725	1.24212205016254	72	66.2488749476536	71.2011250523464	PQR
POD	16	72.2	1.24212205016254	72	69.7238749476536	74.6761250523464	QR
POD	19	72.45	1.24212205016254	72	69.9738749476536	74.9261250523464	R
POD	23	75.3	1.24212205016254	72	72.8238749476536	77.7761250523464	R
POD	22	82.2	1.24212205016254	72	79.7238749476536	84.6761250523464	S
CAT	3	35.5625000000001	2.12890054599134	72	31.3186143245198	39.8063856754804	A
CAT	2	41.435	2.12890054599134	72	37.1911143245197	45.6788856754803	AB
CAT	9	43.66	2.12890054599134	72	39.4161143245197	47.9038856754803	AB
CAT	6	45.665	2.12890054599134	72	41.4211143245197	49.9088856754803	ABC
CAT	12	51.8775	2.12890054599134	72	47.6336143245197	56.1213856754803	BCD
CAT	15	56.4400000000001	2.12890054599134	72	52.1961143245198	60.6838856754804	CDE
CAT	21	59.4575000000001	2.12890054599134	72	55.2136143245198	63.7013856754804	DE
CAT	18	62.1125	2.12890054599134	72	57.8686143245197	66.3563856754803	DEF
CAT	8	65.44	2.12890054599134	72	61.1961143245197	69.6838856754803	EFG
CAT	5	71.2175000000001	2.12890054599133	72	66.9736143245198	75.4613856754804	FGH
CAT	11	76.66	2.12890054599134	72	72.4161143245198	80.9038856754804	GHI
CAT	14	82.33	2.12890054599134	72	78.0861143245197	86.5738856754803	HIJ
CAT	20	86.56	2.12890054599134	72	82.3161143245197	90.8038856754803	IJK
CAT	17	91.23	2.12890054599134	72	86.9861143245197	95.4738856754803	JKL
CAT	1	95.4450000000001	2.12890054599134	72	91.2011143245198	99.6888856754804	KL
CAT	7	100.0225	2.12890054599134	72	95.7786143245197	104.26638567548	LM
CAT	4	107.6475	2.12890054599134	72	103.40361432452	111.89138567548	MN
CAT	10	111.225	2.12890054599134	72	106.98111432452	115.46888567548	MNO
CAT	13	116.43	2.12890054599134	72	112.18611432452	120.67388567548	NOP
CAT	24	121.2325	2.12890054599134	72	116.98861432452	125.47638567548	OPQ
CAT	19	126.5	2.12890054599134	72	122.25611432452	130.74388567548	PQR
CAT	16	132.325	2.12890054599134	72	128.08111432452	136.56888567548	QRS
CAT	23	137.5525	2.12890054599134	72	133.30861432452	141.79638567548	RS
CAT	22	142.2375	2.12890054599134	72	137.99361432452	146.48138567548	S
3.27	3	1.53000000000001	0.110296318060839	72	1.31012830840877	1.74987169159124	A
3.27	2	1.74	0.110296318060839	72	1.52012830840877	1.95987169159123	AB
3.27	9	1.85	0.110296318060839	72	1.63012830840877	2.06987169159124	AB
3.27	6	1.97	0.110296318060839	72	1.75012830840877	2.18987169159123	ABC
3.27	12	2.08	0.110296318060839	72	1.86012830840877	2.29987169159123	ABCD
3.27	15	2.21	0.110296318060839	72	1.99012830840877	2.42987169159123	BCDE
3.27	18	2.52	0.110296318060839	72	2.30012830840877	2.73987169159123	CDEF
3.27	8	2.65	0.110296318060839	72	2.43012830840877	2.86987169159123	DEFG
3.27	5	2.765	0.110296318060839	72	2.54512830840877	2.98487169159123	EFGH
3.27	11	2.915	0.110296318060839	72	2.69512830840877	3.13487169159123	FGHI
3.27	14	3.01	0.110296318060839	72	2.79012830840877	3.22987169159123	FGHIJ
3.27	20	3.12	0.110296318060839	72	2.90012830840877	3.33987169159123	GHIJK
3.27	17	3.21	0.110296318060839	72	2.99012830840877	3.42987169159123	GHIJKL
3.27	1	3.27	0.110296318060839	72	3.05012830840877	3.48987169159123	HIJKLM
3.27	7	3.36	0.110296318060839	72	3.14012830840877	3.57987169159123	IJKLMN
3.27	21	3.36	0.110296318060839	72	3.14012830840877	3.57987169159123	IJKLMN
3.27	4	3.41	0.110296318060839	72	3.19012830840877	3.62987169159123	IJKLMN
3.27	10	3.47	0.110296318060839	72	3.25012830840877	3.68987169159123	IJKLMN
3.27	13	3.54	0.110296318060839	72	3.32012830840877	3.75987169159123	JKLMN
3.27	24	3.61	0.110296318060839	72	3.39012830840877	3.82987169159123	KLMN
3.27	19	3.69	0.110296318060839	72	3.47012830840877	3.90987169159123	KLMN
3.27	16	3.74	0.110296318060839	72	3.52012830840877	3.95987169159124	LMN
3.27	23	3.8	0.110296318060839	72	3.58012830840877	4.01987169159123	MN
3.27	22	3.86	0.110296318060839	72	3.64012830840877	4.07987169159123	N
GR	3	14.66	0.511665309444453	72	13.6400138472977	15.6799861527023	A
GR	2	16.23	0.511665309444453	72	15.2100138472977	17.2499861527023	AB
GR	9	16.88	0.511665309444453	72	15.8600138472977	17.8999861527023	ABC
GR	6	17.32	0.511665309444453	72	16.3000138472977	18.3399861527023	ABC
GR	12	18.325	0.511665309444453	72	17.3050138472977	19.3449861527023	BCD
GR	15	19.03	0.511665309444453	72	18.0100138472977	20.0499861527023	CDE
GR	21	20.11	0.511665309444453	72	19.0900138472977	21.1299861527023	DEF
GR	18	20.98	0.511665309444453	72	19.9600138472977	21.9999861527023	DEFG
GR	8	21.555	0.511665309444453	72	20.5350138472977	22.5749861527023	EFG
GR	5	22.12	0.511665309444452	72	21.1000138472977	23.1399861527023	FG
GR	11	23.44	0.511665309444453	72	22.4200138472977	24.4599861527023	GH
GR	14	25.44	0.511665309444453	72	24.4200138472977	26.4599861527023	HI
GR	20	26.16	0.511665309444453	72	25.1400138472977	27.1799861527023	HI
GR	17	27.01	0.511665309444453	72	25.9900138472977	28.0299861527023	IJ
GR	1	27.12	0.511665309444453	72	26.1000138472977	28.1399861527023	IJ
GR	7	29.33	0.511665309444453	72	28.3100138472977	30.3499861527023	JK
GR	4	30.21	0.511665309444453	72	29.1900138472977	31.2299861527023	K
GR	10	31.11	0.511665309444453	72	30.0900138472977	32.1299861527023	KL
GR	13	33.21	0.511665309444453	72	32.1900138472977	34.2299861527023	L
GR	24	36.22	0.511665309444453	72	35.2000138472977	37.2399861527023	M
GR	19	38.66	0.511665309444453	72	37.6400138472977	39.6799861527023	MN
GR	16	40.22	0.511665309444453	72	39.2000138472977	41.2399861527023	N
GR	23	41.22	0.511665309444453	72	40.2000138472977	42.2399861527023	NO
GR	22	43.21	0.511665309444453	72	42.1900138472977	44.2299861527023	O
Gly 1	3	28.3000000000001	1.19459557748637	72	25.9186172393856	30.6813827606145	A
Gly 1	2	33.2	1.19459557748637	72	30.8186172393855	35.5813827606145	AB
Gly 1	9	35.1	1.19459557748637	72	32.7186172393855	37.4813827606145	BC
Gly 1	6	37.4	1.19459557748637	72	35.0186172393855	39.7813827606145	BCD
Gly 1	12	38.8	1.19459557748637	72	36.4186172393855	41.1813827606145	BCDE
Gly 1	15	40.61	1.19459557748637	72	38.2286172393855	42.9913827606145	CDE
Gly 1	21	42.7125	1.19459557748637	72	40.3311172393855	45.0938827606145	DEF
Gly 1	18	45.1	1.19459557748637	72	42.7186172393855	47.4813827606145	EFG
Gly 1	8	47.8	1.19459557748637	72	45.4186172393855	50.1813827606145	FGH
Gly 1	5	49.4	1.19459557748637	72	47.0186172393855	51.7813827606145	GHI
Gly 1	11	50.4	1.19459557748637	72	48.0186172393855	52.7813827606145	GHI
Gly 1	14	51.2	1.19459557748637	72	48.8186172393855	53.5813827606145	GHIJ
Gly 1	20	53.1	1.19459557748637	72	50.7186172393855	55.4813827606145	HIJ
Gly 1	17	54.2	1.19459557748637	72	51.8186172393855	56.5813827606145	IJK
Gly 1	1	55.1	1.19459557748637	72	52.7186172393855	57.4813827606145	IJK
Gly 1	7	57.4	1.19459557748637	72	55.0186172393855	59.7813827606145	JKL
Gly 1	4	59.5	1.19459557748637	72	57.1186172393855	61.8813827606145	KLM
Gly 1	10	60.2	1.19459557748637	72	57.8186172393855	62.5813827606145	KLM
Gly 1	13	62.1	1.19459557748637	72	59.7186172393855	64.4813827606145	LMN
Gly 1	24	65.2	1.19459557748637	72	62.8186172393855	67.5813827606145	MNO
Gly 1	19	67.7	1.19459557748637	72	65.3186172393855	70.0813827606145	NOP
Gly 1	16	69.3	1.19459557748637	72	66.9186172393855	71.6813827606145	OPQ
Gly 1	23	72.2	1.19459557748637	72	69.8186172393855	74.5813827606145	PQ
Gly 1	22	75.4	1.19459557748637	72	73.0186172393855	77.7813827606145	Q
Gly 2	3	0.140000000000001	0.00790569415042094	72	0.124240286741965	0.155759713258037	A
Gly 2	2	0.17	0.00790569415042095	72	0.154240286741964	0.185759713258036	AB
Gly 2	9	0.18	0.00790569415042094	72	0.164240286741964	0.195759713258036	ABC
Gly 2	6	0.19	0.00790569415042094	72	0.174240286741964	0.205759713258036	BC
Gly 2	12	0.21	0.00790569415042094	72	0.194240286741964	0.225759713258036	BCD
Gly 2	15	0.21	0.00790569415042094	72	0.194240286741964	0.225759713258036	BCD
Gly 2	21	0.22	0.00790569415042094	72	0.204240286741964	0.235759713258036	CDE
Gly 2	18	0.24	0.00790569415042094	72	0.224240286741964	0.255759713258036	DEF
Gly 2	8	0.25	0.00790569415042095	72	0.234240286741964	0.265759713258036	DEFG
Gly 2	5	0.26	0.00790569415042093	72	0.244240286741964	0.275759713258036	EFG
Gly 2	11	0.27	0.00790569415042094	72	0.254240286741964	0.285759713258036	FGH
Gly 2	14	0.29	0.00790569415042094	72	0.274240286741964	0.305759713258036	GHI
Gly 2	20	0.31	0.00790569415042094	72	0.294240286741964	0.325759713258036	HIJ
Gly 2	17	0.33	0.00790569415042094	72	0.314240286741964	0.345759713258036	IJK
Gly 2	1	0.35	0.00790569415042095	72	0.334240286741964	0.365759713258036	JKL
Gly 2	7	0.36	0.00790569415042094	72	0.344240286741964	0.375759713258036	KLM
Gly 2	4	0.38	0.00790569415042094	72	0.364240286741964	0.395759713258036	LMN
Gly 2	10	0.4	0.00790569415042094	72	0.384240286741964	0.415759713258036	MN
Gly 2	13	0.42	0.00790569415042094	72	0.404240286741964	0.435759713258036	NO
Gly 2	24	0.45	0.00790569415042094	72	0.434240286741964	0.465759713258036	OP
Gly 2	19	0.47	0.00790569415042094	72	0.454240286741964	0.485759713258036	P
Gly 2	16	0.49	0.00790569415042095	72	0.474240286741964	0.505759713258036	PQ
Gly 2	23	0.52	0.00790569415042094	72	0.504240286741964	0.535759713258036	QR
Gly 2	22	0.55	0.00790569415042095	72	0.534240286741964	0.565759713258036	R
MG	22	11.1	0.55977674121028	72	9.98410546093259	12.2158945390674	A
MG	23	11.88	0.55977674121028	72	10.7641054609326	12.9958945390674	AB
MG	16	12.55	0.55977674121028	72	11.4341054609326	13.6658945390674	AB
MG	19	13.12	0.55977674121028	72	12.0041054609326	14.2358945390674	ABC
MG	24	13.98	0.55977674121028	72	12.8641054609326	15.0958945390674	ABCD
MG	13	14.76	0.55977674121028	72	13.6441054609326	15.8758945390674	BCDE
MG	10	15.75	0.55977674121028	72	14.6341054609326	16.8658945390674	CDEF
MG	4	16.22	0.559776741210279	72	15.1041054609326	17.3358945390674	DEFG
MG	7	16.89	0.559776741210279	72	15.7741054609326	18.0058945390674	DEFGH
MG	1	17.44	0.55977674121028	72	16.3241054609326	18.5558945390674	EFGHI
MG	17	17.98	0.55977674121028	72	16.8641054609326	19.0958945390674	FGHI
MG	20	18.34	0.55977674121028	72	17.2241054609326	19.4558945390674	FGHIJ
MG	14	18.89	0.55977674121028	72	17.7741054609326	20.0058945390674	GHIJ
MG	11	19.22	0.55977674121028	72	18.1041054609326	20.3358945390674	HIJK
MG	5	19.87	0.559776741210279	72	18.7541054609326	20.9858945390674	HIJKL
MG	8	20.23	0.55977674121028	72	19.1141054609326	21.3458945390674	IJKLM
MG	18	21.05	0.55977674121028	72	19.9341054609326	22.1658945390674	JKLMN
MG	21	21.89	0.55977674121028	72	20.7741054609326	23.0058945390674	KLMN
MG	15	22.65	0.55977674121028	72	21.5341054609326	23.7658945390674	LMNO
MG	12	23.12	0.55977674121028	72	22.0041054609326	24.2358945390674	MNO
MG	6	23.99	0.55977674121028	72	22.8741054609326	25.1058945390674	NOP
MG	9	25.04	0.55977674121028	72	23.9241054609326	26.1558945390674	OPQ
MG	2	26.55	0.55977674121028	72	25.4341054609326	27.6658945390674	PQ
MG	3	28.02	0.55977674121028	72	26.9041054609326	29.1358945390674	Q
Chl-a	3	2.16000000000001	0.13032811157485	72	1.9001956578637	2.41980434213631	A
Chl-a	2	2.55	0.130328111574851	72	2.29019565786369	2.80980434213631	AB
Chl-a	9	2.73	0.13032811157485	72	2.4701956578637	2.98980434213631	AB
Chl-a	6	2.89	0.13032811157485	72	2.6301956578637	3.14980434213631	BC
Chl-a	12	3.01	0.13032811157485	72	2.75019565786369	3.26980434213631	BC
Chl-a	15	3.22	0.13032811157485	72	2.9601956578637	3.47980434213631	BCD
Chl-a	21	3.55	0.13032811157485	72	3.29019565786369	3.80980434213631	CDE
Chl-a	18	3.87	0.13032811157485	72	3.6101956578637	4.12980434213631	DEF
Chl-a	8	4.09	0.13032811157485	72	3.83019565786369	4.34980434213631	EFG
Chl-a	5	4.44	0.13032811157485	72	4.1801956578637	4.69980434213631	FGH
Chl-a	11	4.76	0.13032811157485	72	4.50019565786369	5.01980434213631	GHI
Chl-a	14	4.98	0.13032811157485	72	4.72019565786369	5.23980434213631	HIJ
Chl-a	20	5.17	0.13032811157485	72	4.91019565786369	5.42980434213631	IJ
Chl-a	17	5.38	0.13032811157485	72	5.12019565786369	5.63980434213631	IJK
Chl-a	1	5.67	0.130328111574851	72	5.41019565786369	5.92980434213631	JKL
Chl-a	7	5.89	0.13032811157485	72	5.63019565786369	6.14980434213631	KL
Chl-a	4	6.02	0.13032811157485	72	5.76019565786369	6.27980434213631	KL
Chl-a	10	6.11	0.13032811157485	72	5.85019565786369	6.36980434213631	LM
Chl-a	13	6.34	0.13032811157485	72	6.08019565786369	6.59980434213631	LMN
Chl-a	24	6.75	0.13032811157485	72	6.49019565786369	7.00980434213631	MNO
Chl-a	19	6.96	0.13032811157485	72	6.70019565786369	7.21980434213631	NOP
Chl-a	16	7.11	0.130328111574851	72	6.85019565786369	7.36980434213631	OP
Chl-a	23	7.24	0.13032811157485	72	6.98019565786369	7.49980434213631	OP
Chl-a	22	7.65	0.13032811157485	72	7.39019565786369	7.90980434213631	P
Chl-b	3	3.23	0.140440774389459	72	2.95003643298084	3.50996356701917	A
Chl-b	2	3.77999999999999	0.14044077438946	72	3.50003643298083	4.05996356701916	AB
Chl-b	9	4.06	0.140440774389459	72	3.78003643298083	4.33996356701916	B
Chl-b	6	4.32	0.140440774389459	72	4.04003643298083	4.59996356701916	BC
Chl-b	12	4.83	0.140440774389459	72	4.55003643298083	5.10996356701916	CD
Chl-b	15	5.03	0.140440774389459	72	4.75003643298083	5.30996356701917	CD
Chl-b	21	5.23	0.140440774389459	72	4.95003643298083	5.50996356701916	DE
Chl-b	18	5.55	0.140440774389459	72	5.27003643298083	5.82996356701917	DEF
Chl-b	8	5.86	0.140440774389459	72	5.58003643298083	6.13996356701916	EFG
Chl-b	5	6.03	0.140440774389459	72	5.75003643298083	6.30996356701917	FGH
Chl-b	11	6.23	0.140440774389459	72	5.95003643298083	6.50996356701917	FGH
Chl-b	14	6.55	0.140440774389459	72	6.27003643298083	6.82996356701916	GHI
Chl-b	20	6.78	0.140440774389459	72	6.50003643298083	7.05996356701917	HI
Chl-b	17	7.01	0.140440774389459	72	6.73003643298083	7.28996356701917	IJ
Chl-b	1	7.23	0.14044077438946	72	6.95003643298083	7.50996356701917	IJK
Chl-b	7	7.65	0.140440774389459	72	7.37003643298083	7.92996356701916	JKL
Chl-b	4	7.86	0.140440774389459	72	7.58003643298083	8.13996356701916	KL
Chl-b	10	8.04	0.140440774389459	72	7.76003643298083	8.31996356701916	LM
Chl-b	13	8.34	0.140440774389459	72	8.06003643298083	8.61996356701917	LMN
Chl-b	24	8.66	0.140440774389459	72	8.38003643298083	8.93996356701916	MNO
Chl-b	19	8.88	0.140440774389459	72	8.60003643298083	9.15996356701916	NO
Chl-b	16	9.05	0.14044077438946	72	8.77003643298083	9.32996356701917	NOP
Chl-b	23	9.35	0.140440774389459	72	9.07003643298083	9.62996356701916	OP
Chl-b	22	9.78	0.140440774389459	72	9.50003643298083	10.0599635670192	P
Chl-a+b	3	5.39000000000001	0.300772587357218	72	4.79042080525277	5.98957919474725	A
Chl-a+b	2	6.33	0.300772587357218	72	5.73042080525276	6.92957919474724	AB
Chl-a+b	9	6.79	0.300772587357218	72	6.19042080525276	7.38957919474724	ABC
Chl-a+b	6	7.21	0.300772587357218	72	6.61042080525276	7.80957919474723	BC
Chl-a+b	12	7.84	0.300772587357218	72	7.24042080525276	8.43957919474724	BCD
Chl-a+b	21	8.03	0.300772587357218	72	7.43042080525276	8.62957919474724	CD
Chl-a+b	15	8.25	0.300772587357218	72	7.65042080525276	8.84957919474724	CD
Chl-a+b	18	9.42	0.300772587357218	72	8.82042080525276	10.0195791947472	DE
Chl-a+b	8	9.95	0.300772587357218	72	9.35042080525276	10.5495791947472	EF
Chl-a+b	5	10.47	0.300772587357218	72	9.87042080525277	11.0695791947472	EFG
Chl-a+b	11	10.99	0.300772587357218	72	10.3904208052528	11.5895791947472	EFGH
Chl-a+b	14	11.53	0.300772587357218	72	10.9304208052528	12.1295791947472	FGHI
Chl-a+b	20	11.95	0.300772587357218	72	11.3504208052528	12.5495791947472	GHIJ
Chl-a+b	17	12.39	0.300772587357218	72	11.7904208052528	12.9895791947472	HIJK
Chl-a+b	1	12.9	0.300772587357218	72	12.3004208052528	13.4995791947472	IJKL
Chl-a+b	7	13.54	0.300772587357218	72	12.9404208052528	14.1395791947472	JKLM
Chl-a+b	4	13.8575	0.300772587357218	72	13.2579208052528	14.4570791947472	KLMN
Chl-a+b	10	14.15	0.300772587357218	72	13.5504208052528	14.7495791947472	LMN
Chl-a+b	13	14.68	0.300772587357218	72	14.0804208052528	15.2795791947472	MNO
Chl-a+b	24	15.41	0.300772587357218	72	14.8104208052528	16.0095791947472	NOP
Chl-a+b	19	15.84	0.300772587357218	72	15.2404208052528	16.4395791947472	OPQ
Chl-a+b	16	16.16	0.300772587357218	72	15.5604208052528	16.7595791947472	OPQ
Chl-a+b	23	16.59	0.300772587357218	72	15.9904208052528	17.1895791947472	PQ
Chl-a+b	22	17.43	0.300772587357218	72	16.8304208052528	18.0295791947472	Q
caratenoids	3	0.650000000000002	0.0431405970184826	72	0.564000791599615	0.735999208400389	A
caratenoids	2	0.849999999999998	0.0431405970184827	72	0.764000791599611	0.935999208400385	AB
caratenoids	9	0.91	0.0431405970184826	72	0.824000791599613	0.995999208400387	B
caratenoids	6	0.98	0.0431405970184826	72	0.894000791599613	1.06599920840039	BC
caratenoids	12	1.01	0.0431405970184826	72	0.924000791599611	1.09599920840039	BC
caratenoids	15	1.08	0.0431405970184826	72	0.994000791599613	1.16599920840039	BCD
caratenoids	21	1.16	0.0431405970184826	72	1.07400079159961	1.24599920840039	CD
caratenoids	18	1.21	0.0431405970184826	72	1.12400079159961	1.29599920840039	CDE
caratenoids	8	1.29	0.0431405970184827	72	1.20400079159961	1.37599920840039	DEF
caratenoids	5	1.41	0.0431405970184826	72	1.32400079159961	1.49599920840039	EFG
caratenoids	11	1.52	0.0431405970184826	72	1.43400079159961	1.60599920840039	FG
caratenoids	14	1.63	0.0431405970184827	72	1.54400079159961	1.71599920840039	GH
caratenoids	20	1.78	0.0431405970184826	72	1.69400079159961	1.86599920840039	HI
caratenoids	17	1.89	0.0431405970184826	72	1.80400079159961	1.97599920840039	IJ
caratenoids	1	2.01	0.0431405970184827	72	1.92400079159961	2.09599920840039	IJK
caratenoids	7	2.09	0.0431405970184826	72	2.00400079159961	2.17599920840039	JK
caratenoids	4	2.17	0.0431405970184826	72	2.08400079159961	2.25599920840039	KL
caratenoids	10	2.39	0.0431405970184826	72	2.30400079159961	2.47599920840039	LM
caratenoids	13	2.57	0.0431405970184826	72	2.48400079159961	2.65599920840039	MN
caratenoids	24	2.71	0.0431405970184826	72	2.62400079159961	2.79599920840039	NO
caratenoids	19	2.86	0.0431405970184827	72	2.77400079159961	2.94599920840039	OP
caratenoids	16	2.97	0.0431405970184827	72	2.88400079159961	3.05599920840039	PQ
caratenoids	23	3.05	0.0431405970184826	72	2.96400079159961	3.13599920840039	PQ
caratenoids	22	3.12	0.0431405970184827	72	3.03400079159961	3.20599920840039	Q
Stomatal conductance	3	70.0000000000002	3.52274356464137	72	62.9775390491951	77.0224609508053	A
Stomatal conductance	2	82	3.52274356464137	72	74.9775390491948	89.0224609508052	AB
Stomatal conductance	9	94.0000000000001	3.52274356464137	72	86.977539049195	101.022460950805	BC
Stomatal conductance	6	101	3.52274356464137	72	93.9775390491949	108.022460950805	CD
Stomatal conductance	12	106	3.52274356464137	72	98.9775390491948	113.022460950805	CDE
Stomatal conductance	15	110	3.52274356464137	72	102.977539049195	117.022460950805	CDEF
Stomatal conductance	21	114	3.52274356464137	72	106.977539049195	121.022460950805	DEFG
Stomatal conductance	18	118	3.52274356464137	72	110.977539049195	125.022460950805	DEFGH
Stomatal conductance	8	123	3.52274356464137	72	115.977539049195	130.022460950805	EFGH
Stomatal conductance	5	128	3.52274356464137	72	120.977539049195	135.022460950805	FGHI
Stomatal conductance	11	131	3.52274356464137	72	123.977539049195	138.022460950805	GHI
Stomatal conductance	14	136	3.52274356464137	72	128.977539049195	143.022460950805	HI
Stomatal conductance	20	142	3.52274356464137	72	134.977539049195	149.022460950805	IJ
Stomatal conductance	17	155	3.52274356464137	72	147.977539049195	162.022460950805	JK
Stomatal conductance	1	167	3.52274356464137	72	159.977539049195	174.022460950805	KL
Stomatal conductance	7	171	3.52274356464137	72	163.977539049195	178.022460950805	KLM
Stomatal conductance	4	174	3.52274356464137	72	166.977539049195	181.022460950805	LMN
Stomatal conductance	10	179	3.52274356464137	72	171.977539049195	186.022460950805	LMNO
Stomatal conductance	13	182	3.52274356464137	72	174.977539049195	189.022460950805	LMNO
Stomatal conductance	24	185	3.52274356464137	72	177.977539049195	192.022460950805	LMNO
Stomatal conductance	19	188	3.52274356464137	72	180.977539049195	195.022460950805	MNO
Stomatal conductance	16	192	3.52274356464137	72	184.977539049195	199.022460950805	NOP
Stomatal conductance	23	196	3.52274356464137	72	188.977539049195	203.022460950805	OP
Stomatal conductance	22	210	3.52274356464137	72	202.977539049195	217.022460950805	P
Transpration Rate	3	0.550000000000002	0.0230187121948885	72	0.504113035888016	0.595886964111987	A
Transpration Rate	2	0.61	0.0230187121948885	72	0.564113035888014	0.655886964111985	AB
Transpration Rate	9	0.67	0.0230187121948885	72	0.624113035888015	0.715886964111986	ABC
Transpration Rate	6	0.719999999999999	0.0230187121948885	72	0.674113035888013	0.765886964111984	BCD
Transpration Rate	12	0.779999999999999	0.0230187121948885	72	0.734113035888014	0.825886964111985	CDE
Transpration Rate	15	0.830000000000001	0.0230187121948885	72	0.784113035888015	0.875886964111986	DEF
Transpration Rate	21	0.890000000000001	0.0230187121948885	72	0.844113035888015	0.935886964111986	EF
Transpration Rate	18	0.95	0.0230187121948885	72	0.904113035888015	0.995886964111986	FG
Transpration Rate	8	1.07	0.0230187121948885	72	1.02411303588801	1.11588696411198	GH
Transpration Rate	5	1.14	0.0230187121948885	72	1.09411303588802	1.18588696411199	HI
Transpration Rate	11	1.18	0.0230187121948885	72	1.13411303588801	1.22588696411199	HI
Transpration Rate	14	1.24	0.0230187121948885	72	1.19411303588801	1.28588696411198	IJ
Transpration Rate	20	1.32	0.0230187121948885	72	1.27411303588801	1.36588696411198	JK
Transpration Rate	17	1.41	0.0230187121948885	72	1.36411303588801	1.45588696411199	K
Transpration Rate	1	1.57	0.0230187121948885	72	1.52411303588801	1.61588696411198	L
Transpration Rate	7	1.72	0.0230187121948885	72	1.67411303588801	1.76588696411199	M
Transpration Rate	4	1.79	0.0230187121948885	72	1.74411303588801	1.83588696411198	MN
Transpration Rate	10	1.88	0.0230187121948885	72	1.83411303588801	1.92588696411199	NO
Transpration Rate	13	1.96	0.0230187121948885	72	1.91411303588801	2.00588696411199	O
Transpration Rate	24	2.09	0.0230187121948885	72	2.04411303588801	2.13588696411199	P
Transpration Rate	19	2.15	0.0230187121948885	72	2.10411303588801	2.19588696411199	P
Transpration Rate	16	2.21	0.0230187121948885	72	2.16411303588801	2.25588696411199	PQ
Transpration Rate	23	2.28	0.0230187121948885	72	2.23411303588801	2.32588696411199	Q
Transpration Rate	22	2.47	0.0230187121948885	72	2.42411303588801	2.51588696411199	R
Intercellular CO2 concentration	3	77.0000000000001	2.3452078799117	72	72.3249135351478	81.6750864648524	A
Intercellular CO2 concentration	2	82	2.34520787991171	72	77.3249135351477	86.6750864648523	AB
Intercellular CO2 concentration	9	84	2.34520787991171	72	79.3249135351477	88.6750864648523	ABC
Intercellular CO2 concentration	6	87	2.34520787991171	72	82.3249135351477	91.6750864648523	ABCD
Intercellular CO2 concentration	12	89	2.34520787991171	72	84.3249135351477	93.6750864648523	ABCD
Intercellular CO2 concentration	15	91	2.34520787991171	72	86.3249135351477	95.6750864648523	BCDE
Intercellular CO2 concentration	21	94	2.34520787991171	72	89.3249135351477	98.6750864648523	BCDEF
Intercellular CO2 concentration	18	96	2.34520787991171	72	91.3249135351477	100.675086464852	CDEF
Intercellular CO2 concentration	8	98	2.34520787991171	72	93.3249135351477	102.675086464852	DEFG
Intercellular CO2 concentration	5	102	2.3452078799117	72	97.3249135351477	106.675086464852	EFGH
Intercellular CO2 concentration	11	106	2.3452078799117	72	101.324913535148	110.675086464852	FGHI
Intercellular CO2 concentration	14	110	2.34520787991171	72	105.324913535148	114.675086464852	GHIJ
Intercellular CO2 concentration	20	113	2.3452078799117	72	108.324913535148	117.675086464852	HIJ
Intercellular CO2 concentration	17	116	2.34520787991171	72	111.324913535148	120.675086464852	IJK
Intercellular CO2 concentration	1	118	2.34520787991171	72	113.324913535148	122.675086464852	IJK
Intercellular CO2 concentration	7	122	2.3452078799117	72	117.324913535148	126.675086464852	JKL
Intercellular CO2 concentration	4	126	2.3452078799117	72	121.324913535148	130.675086464852	KLM
Intercellular CO2 concentration	10	131	2.34520787991171	72	126.324913535148	135.675086464852	LMN
Intercellular CO2 concentration	13	135	2.34520787991171	72	130.324913535148	139.675086464852	MNO
Intercellular CO2 concentration	24	138	2.34520787991171	72	133.324913535148	142.675086464852	MNOP
Intercellular CO2 concentration	19	140	2.34520787991171	72	135.324913535148	144.675086464852	NOP
Intercellular CO2 concentration	16	143	2.34520787991171	72	138.324913535148	147.675086464852	NOP
Intercellular CO2 concentration	23	147	2.34520787991171	72	142.324913535148	151.675086464852	OP
Intercellular CO2 concentration	22	150	2.34520787991171	72	145.324913535148	154.675086464852	P
Net photosynthesis	3	2.40000000000001	0.361708906903511	72	1.67894647235077	3.12105352764925	A
Net photosynthesis	2	3.1	0.361708906903512	72	2.37894647235076	3.82105352764925	AB
Net photosynthesis	9	3.4	0.361708906903511	72	2.67894647235076	4.12105352764925	ABC
Net photosynthesis	6	3.6	0.361708906903511	72	2.87894647235076	4.32105352764924	ABCD
Net photosynthesis	12	3.7	0.361708906903511	72	2.97894647235076	4.42105352764924	ABCD
Net photosynthesis	15	3.80000000000001	0.361708906903511	72	3.07894647235077	4.52105352764925	ABCDE
Net photosynthesis	21	4.1	0.361708906903511	72	3.37894647235076	4.82105352764925	ABCDEF
Net photosynthesis	18	4.3	0.361708906903511	72	3.57894647235076	5.02105352764924	ABCDEFG
Net photosynthesis	8	4.5	0.361708906903512	72	3.77894647235076	5.22105352764925	BCDEFG
Net photosynthesis	5	4.70000000000001	0.361708906903511	72	3.97894647235077	5.42105352764925	BCDEFGH
Net photosynthesis	11	4.9	0.361708906903511	72	4.17894647235076	5.62105352764925	BCDEFGHI
Net photosynthesis	14	5.1	0.361708906903511	72	4.37894647235076	5.82105352764924	CDEFGHI
Net photosynthesis	20	5.4	0.361708906903511	72	4.67894647235076	6.12105352764924	DEFGHIJ
Net photosynthesis	17	5.7	0.361708906903511	72	4.97894647235076	6.42105352764924	EFGHIJK
Net photosynthesis	1	5.80000000000001	0.361708906903512	72	5.07894647235077	6.52105352764926	FGHIJK
Net photosynthesis	7	6.1	0.361708906903511	72	5.37894647235076	6.82105352764924	GHIJKL
Net photosynthesis	4	6.5	0.361708906903511	72	5.77894647235076	7.22105352764924	HIJKLM
Net photosynthesis	10	6.6	0.361708906903511	72	5.87894647235076	7.32105352764924	HIJKLM
Net photosynthesis	13	6.8	0.361708906903511	72	6.07894647235076	7.52105352764925	IJKLM
Net photosynthesis	24	7.1	0.361708906903511	72	6.37894647235076	7.82105352764925	JKLM
Net photosynthesis	19	7.3	0.361708906903511	72	6.57894647235076	8.02105352764925	JKLM
Net photosynthesis	16	7.6	0.361708906903512	72	6.87894647235076	8.32105352764925	KLM
Net photosynthesis	23	7.8	0.361708906903511	72	7.07894647235076	8.52105352764925	LM
Net photosynthesis	22	8.1	0.361708906903512	72	7.37894647235076	8.82105352764925	M
SHDW	3	0.337	0.0150109913433827	72	0.30707613565749	0.366923864342511	A
SHDW	2	0.361	0.0150109913433827	72	0.33107613565749	0.39092386434251	AB
SHDW	9	0.3745	0.0150109913433827	72	0.34457613565749	0.40442386434251	ABC
SHDW	6	0.382	0.0150109913433827	72	0.35207613565749	0.41192386434251	ABCD
SHDW	12	0.397	0.0150109913433827	72	0.36707613565749	0.42692386434251	ABCDE
SHDW	15	0.411	0.0150109913433827	72	0.38107613565749	0.44092386434251	ABCDE
SHDW	21	0.429	0.0150109913433827	72	0.39907613565749	0.45892386434251	BCDEF
SHDW	18	0.451	0.0150109913433827	72	0.42107613565749	0.48092386434251	CDEFG
SHDW	8	0.461	0.0150109913433827	72	0.43107613565749	0.49092386434251	DEFGH
SHDW	5	0.476	0.0150109913433827	72	0.44607613565749	0.505923864342511	EFGH
SHDW	11	0.497	0.0150109913433827	72	0.46707613565749	0.52692386434251	FGH
SHDW	14	0.512	0.0150109913433827	72	0.48207613565749	0.54192386434251	GHI
SHDW	20	0.541	0.0150109913433827	72	0.51107613565749	0.57092386434251	HIJ
SHDW	17	0.585	0.0150109913433827	72	0.55507613565749	0.61492386434251	IJK
SHDW	1	0.621	0.0150109913433827	72	0.591076135657489	0.65092386434251	JKL
SHDW	7	0.655	0.0150109913433827	72	0.62507613565749	0.68492386434251	KLM
SHDW	4	0.684	0.0150109913433827	72	0.65407613565749	0.71392386434251	LMN
SHDW	10	0.711	0.0150109913433827	72	0.68107613565749	0.74092386434251	MNO
SHDW	13	0.741	0.0150109913433827	72	0.71107613565749	0.77092386434251	NOP
SHDW	24	0.772	0.0150109913433827	72	0.74207613565749	0.80192386434251	OPQ
SHDW	19	0.789	0.0150109913433827	72	0.75907613565749	0.81892386434251	OPQ
SHDW	16	0.792	0.0150109913433827	72	0.76207613565749	0.82192386434251	PQ
SHDW	23	0.805	0.0150109913433827	72	0.77507613565749	0.83492386434251	PQ
SHDW	22	0.823	0.0150109913433827	72	0.79307613565749	0.85292386434251	Q
RDW	3	0.571000000000001	0.027166538854505	72	0.516844494561241	0.625155505438761	A
RDW	2	0.605	0.0271665388545051	72	0.55084449456124	0.65915550543876	AB
RDW	9	0.61	0.027166538854505	72	0.55584449456124	0.66415550543876	AB
RDW	6	0.63	0.027166538854505	72	0.57584449456124	0.68415550543876	ABC
RDW	12	0.66	0.027166538854505	72	0.60584449456124	0.71415550543876	ABCD
RDW	15	0.69	0.027166538854505	72	0.63584449456124	0.74415550543876	ABCDE
RDW	21	0.71	0.027166538854505	72	0.65584449456124	0.76415550543876	ABCDEF
RDW	18	0.73	0.027166538854505	72	0.675844494561241	0.78415550543876	BCDEFG
RDW	8	0.76	0.027166538854505	72	0.70584449456124	0.81415550543876	CDEFGH
RDW	5	0.79	0.027166538854505	72	0.735844494561241	0.84415550543876	DEFGHI
RDW	11	0.81	0.027166538854505	72	0.755844494561241	0.86415550543876	EFGHI
RDW	14	0.83	0.027166538854505	72	0.77584449456124	0.88415550543876	EFGHIJ
RDW	20	0.85	0.027166538854505	72	0.79584449456124	0.90415550543876	FGHIJK
RDW	17	0.87	0.027166538854505	72	0.81584449456124	0.92415550543876	GHIJKL
RDW	1	0.890000000000001	0.0271665388545051	72	0.835844494561241	0.944155505438761	HIJKLM
RDW	7	0.93	0.027166538854505	72	0.87584449456124	0.98415550543876	IJKLMN
RDW	4	0.96	0.027166538854505	72	0.90584449456124	1.01415550543876	JKLMNO
RDW	10	0.99	0.027166538854505	72	0.93584449456124	1.04415550543876	KLMNOP
RDW	13	1.01	0.027166538854505	72	0.95584449456124	1.06415550543876	LMNOP
RDW	24	1.02	0.027166538854505	72	0.96584449456124	1.07415550543876	MNOP
RDW	19	1.065	0.027166538854505	72	1.01084449456124	1.11915550543876	NOP
RDW	16	1.095	0.027166538854505	72	1.04084449456124	1.14915550543876	OP
RDW	23	1.11	0.027166538854505	72	1.05584449456124	1.16415550543876	P
RDW	22	1.12	0.027166538854505	72	1.06584449456124	1.17415550543876	P
SHL	3	11.76	0.341098104167506	72	11.0800333566846	12.4399666433154	A
SHL	2	12.45	0.341098104167506	72	11.7700333566846	13.1299666433154	AB
SHL	9	12.96	0.341098104167506	72	12.2800333566846	13.6399666433154	ABC
SHL	6	13.23	0.341098104167506	72	12.5500333566846	13.9099666433153	ABCD
SHL	12	13.55	0.341098104167506	72	12.8700333566846	14.2299666433154	ABCDE
SHL	15	13.87	0.341098104167506	72	13.1900333566846	14.5499666433154	BCDEF
SHL	21	14.06	0.341098104167506	72	13.3800333566846	14.7399666433154	BCDEFG
SHL	18	14.23	0.341098104167506	72	13.5500333566846	14.9099666433154	BCDEFG
SHL	8	14.44	0.341098104167506	72	13.7600333566846	15.1199666433154	CDEFGH
SHL	5	14.66	0.341098104167506	72	13.9800333566846	15.3399666433154	CDEFGH
SHL	11	14.89	0.341098104167506	72	14.2100333566846	15.5699666433154	DEFGH
SHL	14	15.04	0.341098104167506	72	14.3600333566846	15.7199666433154	DEFGH
SHL	20	15.21	0.341098104167506	72	14.5300333566846	15.8899666433154	EFGHI
SHL	17	15.45	0.341098104167506	72	14.7700333566846	16.1299666433153	FGHIJ
SHL	1	15.88	0.341098104167506	72	15.2000333566846	16.5599666433153	GHIJK
SHL	7	16.09	0.341098104167506	72	15.4100333566846	16.7699666433154	HIJKL
SHL	4	17.02	0.341098104167506	72	16.3400333566846	17.6999666433153	IJKLM
SHL	10	17.21	0.341098104167506	72	16.5300333566846	17.8899666433154	JKLM
SHL	13	17.39	0.341098104167506	72	16.7100333566846	18.0699666433154	KLM
SHL	24	17.69	0.341098104167506	72	17.0100333566846	18.3699666433154	KLM
SHL	19	17.87	0.341098104167506	72	17.1900333566846	18.5499666433154	LM
SHL	16	18.06	0.341098104167506	72	17.3800333566846	18.7399666433154	M
SHL	23	18.18	0.341098104167506	72	17.5000333566846	18.8599666433154	M
SHL	22	18.34	0.341098104167506	72	17.6600333566846	19.0199666433154	M
TF-leaves	22	-1.15871326367972e-16	0.0165723634152365	72	-0.0330364026817542	0.0330364026817539	A
TF-leaves	7	-9.79936406560223e-17	0.0165723634152365	72	-0.0330364026817541	0.0330364026817539	A
TF-leaves	16	1.10749064028297e-17	0.0165723634152365	72	-0.033036402681754	0.0330364026817541	A
TF-leaves	1	2.26811481726003e-17	0.0165723634152365	72	-0.033036402681754	0.0330364026817541	A
TF-leaves	19	8.31154627099552e-17	0.0165723634152365	72	-0.033036402681754	0.0330364026817541	A
TF-leaves	10	2.73356485185954e-16	0.0165723634152365	72	-0.0330364026817538	0.0330364026817543	A
TF-leaves	13	5.93945236568994e-16	0.0165723634152365	72	-0.0330364026817534	0.0330364026817546	A
TF-leaves	4	6.23281947269393e-16	0.0165723634152365	72	-0.0330364026817534	0.0330364026817546	A
TF-leaves	23	0.435	0.0165723634152365	72	0.401963597318246	0.468036402681754	B
TF-leaves	24	0.5375	0.0165723634152365	72	0.504463597318246	0.570536402681754	C
TF-leaves	17	0.58	0.0165723634152365	72	0.546963597318246	0.613036402681754	CD
TF-leaves	20	0.617	0.0165723634152365	72	0.583963597318246	0.650036402681754	CDE
TF-leaves	14	0.662500000000001	0.0165723634152365	72	0.629463597318247	0.695536402681755	DEF
TF-leaves	18	0.677	0.0165723634152365	72	0.643963597318246	0.710036402681754	EF
TF-leaves	8	0.677500000000001	0.0165723634152365	72	0.644463597318247	0.710536402681755	EF
TF-leaves	11	0.684999999999999	0.0165723634152365	72	0.651963597318245	0.718036402681753	EF
TF-leaves	21	0.685	0.0165723634152365	72	0.651963597318246	0.718036402681754	EF
TF-leaves	2	0.69275	0.0165723634152365	72	0.659713597318246	0.725786402681754	EF
TF-leaves	6	0.7	0.0165723634152365	72	0.666963597318246	0.733036402681754	EF
TF-leaves	15	0.7	0.0165723634152365	72	0.666963597318246	0.733036402681754	EF
TF-leaves	9	0.701999999999999	0.0165723634152365	72	0.668963597318245	0.735036402681753	EF
TF-leaves	5	0.707749999999999	0.0165723634152365	72	0.674713597318245	0.740786402681753	FG
TF-leaves	12	0.725000000000002	0.0165723634152365	72	0.691963597318248	0.758036402681756	FG
TF-leaves	3	0.792249999999998	0.0165723634152365	72	0.759213597318244	0.825286402681752	G
TF-stem	19	1.0345973377986e-16	0.00796585595596052	72	-0.0158796436254837	0.0158796436254839	A
TF-stem	10	1.49476671978292e-16	0.00796585595596051	72	-0.0158796436254836	0.0158796436254839	A
TF-stem	16	2.80234238232986e-16	0.00796585595596052	72	-0.0158796436254835	0.0158796436254841	A
TF-stem	22	2.95768165588712e-16	0.00796585595596052	72	-0.0158796436254835	0.0158796436254841	A
TF-stem	7	4.30316781022002e-16	0.00796585595596051	72	-0.0158796436254833	0.0158796436254842	A
TF-stem	4	5.19407529013536e-16	0.00796585595596051	72	-0.0158796436254832	0.0158796436254843	A
TF-stem	1	1.20870757074126e-15	0.00796585595596052	72	-0.0158796436254826	0.015879643625485	A
TF-stem	13	1.45180522742268e-15	0.00796585595596052	72	-0.0158796436254823	0.0158796436254852	A
TF-stem	23	0.672250000000001	0.00796585595596052	72	0.656370356374517	0.688129643625484	B
TF-stem	17	0.78025	0.00796585595596051	72	0.764370356374516	0.796129643625484	C
TF-stem	24	0.791250000000001	0.00796585595596052	72	0.775370356374517	0.807129643625485	C
TF-stem	20	0.7965	0.00796585595596051	72	0.780620356374516	0.812379643625484	CD
TF-stem	14	0.807750000000002	0.00796585595596052	72	0.791870356374518	0.823629643625485	CDE
TF-stem	11	0.8095	0.00796585595596051	72	0.793620356374516	0.825379643625484	CDE
TF-stem	3	0.810999999999999	0.00796585595596051	72	0.795120356374515	0.826879643625482	CDE
TF-stem	18	0.81925	0.00796585595596051	72	0.803370356374516	0.835129643625484	CDEF
TF-stem	2	0.8225	0.00796585595596052	72	0.806620356374516	0.838379643625483	CDEF
TF-stem	21	0.83475	0.00796585595596052	72	0.818870356374517	0.850629643625484	DEFG
TF-stem	9	0.836749999999998	0.00796585595596051	72	0.820870356374515	0.852629643625482	DEFG
TF-stem	5	0.836999999999999	0.0079658559559605	72	0.821120356374515	0.852879643625483	DEFG
TF-stem	8	0.840000000000002	0.00796585595596052	72	0.824120356374518	0.855879643625486	EFG
TF-stem	6	0.85775	0.00796585595596051	72	0.841870356374517	0.873629643625484	FGH
TF-stem	12	0.868500000000002	0.00796585595596052	72	0.852620356374518	0.884379643625485	GH
TF-stem	15	0.889499999999999	0.00796585595596051	72	0.873620356374515	0.905379643625483	H
Ti-shoot	3	0.545000000000001	0.014827275214205	72	0.515442367067614	0.574557632932387	A
Ti-shoot	2	0.579999999999999	0.014827275214205	72	0.550442367067613	0.609557632932385	AB
Ti-shoot	9	0.60225	0.014827275214205	72	0.572692367067613	0.631807632932386	ABC
Ti-shoot	6	0.614499999999999	0.014827275214205	72	0.584942367067613	0.644057632932386	ABCD
Ti-shoot	12	0.63875	0.014827275214205	72	0.609192367067613	0.668307632932386	BCD
Ti-shoot	15	0.66075	0.014827275214205	72	0.631192367067613	0.690307632932386	CDE
Ti-shoot	21	0.68975	0.014827275214205	72	0.660192367067614	0.719307632932386	DEF
Ti-shoot	18	0.72525	0.014827275214205	72	0.695692367067613	0.754807632932386	EFG
Ti-shoot	8	0.74175	0.014827275214205	72	0.712192367067613	0.771307632932386	FG
Ti-shoot	5	0.766	0.014827275214205	72	0.736442367067614	0.795557632932387	FGH
Ti-shoot	11	0.79975	0.014827275214205	72	0.770192367067614	0.829307632932386	GHI
Ti-shoot	14	0.82325	0.014827275214205	72	0.793692367067613	0.852807632932386	HI
Ti-shoot	20	0.87025	0.014827275214205	72	0.840692367067614	0.899807632932386	IJ
Ti-shoot	17	0.94125	0.014827275214205	72	0.911692367067613	0.970807632932386	JK
Ti-shoot	1	0.999999999999999	0.014827275214205	72	0.970442367067613	1.02955763293239	KL
Ti-shoot	7	1.05425	0.014827275214205	72	1.02469236706761	1.08380763293239	LM
Ti-shoot	4	1.097	0.014827275214205	72	1.06744236706761	1.12655763293239	MN
Ti-shoot	10	1.14475	0.014827275214205	72	1.11519236706761	1.17430763293239	NO
Ti-shoot	13	1.19325	0.014827275214205	72	1.16369236706761	1.22280763293239	OP
Ti-shoot	24	1.2435	0.014827275214205	72	1.21394236706761	1.27305763293239	PQ
Ti-shoot	19	1.27	0.014827275214205	72	1.24044236706761	1.29955763293239	PQR
Ti-shoot	16	1.27525	0.014827275214205	72	1.24569236706761	1.30480763293239	QR
Ti-shoot	23	1.2965	0.014827275214205	72	1.26694236706761	1.32605763293239	QR
Ti-shoot	22	1.32525	0.014827275214205	72	1.29569236706761	1.35480763293239	R
Ti-Root	3	0.642500000000001	0.0334033119615406	72	0.575911714598829	0.709088285401173	A
Ti-Root	2	0.68225	0.0334033119615406	72	0.615661714598828	0.748838285401172	AB
Ti-Root	9	0.685250000000001	0.0334033119615406	72	0.618661714598829	0.751838285401172	AB
Ti-Root	6	0.708000000000001	0.0334033119615406	72	0.641411714598829	0.774588285401172	ABC
Ti-Root	12	0.74425	0.0334033119615406	72	0.677661714598828	0.810838285401172	ABCD
Ti-Root	15	0.753	0.0334033119615406	72	0.686411714598829	0.819588285401172	ABCD
Ti-Root	21	0.79675	0.0334033119615406	72	0.730161714598828	0.863338285401172	ABCDE
Ti-Root	18	0.819	0.0334033119615406	72	0.752411714598828	0.885588285401172	ABCDEF
Ti-Root	8	0.854	0.0334033119615406	72	0.787411714598828	0.920588285401172	BCDEFG
Ti-Root	5	0.8855	0.0334033119615405	72	0.818911714598829	0.952088285401172	CDEFGH
Ti-Root	11	0.9165	0.0334033119615405	72	0.849911714598829	0.983088285401172	DEFGHI
Ti-Root	14	0.93625	0.0334033119615406	72	0.869661714598828	1.00283828540117	EFGHI
Ti-Root	20	0.95275	0.0334033119615406	72	0.886161714598828	1.01933828540117	EFGHIJ
Ti-Root	17	0.97625	0.0334033119615406	72	0.909661714598828	1.04283828540117	FGHIJK
Ti-Root	1	1	0.0334033119615406	72	0.933411714598829	1.06658828540117	GHIJK
Ti-Root	7	1.04525	0.0334033119615405	72	0.978661714598828	1.11183828540117	HIJKL
Ti-Root	4	1.0805	0.0334033119615405	72	1.01391171459883	1.14708828540117	IJKLM
Ti-Root	10	1.1205	0.0334033119615406	72	1.05391171459883	1.18708828540117	JKLMN
Ti-Root	13	1.13675	0.0334033119615406	72	1.07016171459883	1.20333828540117	KLMN
Ti-Root	24	1.14775	0.0334033119615406	72	1.08116171459883	1.21433828540117	KLMN
Ti-Root	19	1.2015	0.0334033119615406	72	1.13491171459883	1.26808828540117	LMN
Ti-Root	16	1.24075	0.0334033119615406	72	1.17416171459883	1.30733828540117	MN
Ti-Root	23	1.25175	0.0334033119615406	72	1.18516171459883	1.31833828540117	MN
Ti-Root	22	1.263	0.0334033119615406	72	1.19641171459883	1.32958828540117	N
BAF-leaves	24	0.0609999999999999	0.0234871049135952	72	0.014179312068383	0.107820687931617	A
BAF-leaves	23	0.0747500000000004	0.0234871049135952	72	0.0279293120683835	0.121570687931617	AB
BAF-leaves	17	0.121750000000001	0.0234871049135951	72	0.0749293120683843	0.168570687931618	ABC
BAF-leaves	18	0.132000000000001	0.0234871049135951	72	0.0851793120683845	0.178820687931618	ABC
BAF-leaves	20	0.142500000000001	0.0234871049135951	72	0.095679312068384	0.189320687931618	ABC
BAF-leaves	21	0.14375	0.0234871049135952	72	0.0969293120683833	0.190570687931617	ABC
BAF-leaves	15	0.152250000000001	0.0234871049135951	72	0.105429312068384	0.199070687931618	ABC
BAF-leaves	12	0.155749999999999	0.0234871049135952	72	0.108929312068382	0.202570687931616	ABC
BAF-leaves	14	0.161499999999999	0.0234871049135952	72	0.114679312068382	0.208320687931616	ABC
BAF-leaves	6	0.165750000000001	0.0234871049135951	72	0.118929312068384	0.212570687931618	ABC
BAF-leaves	9	0.173000000000001	0.0234871049135951	72	0.126179312068385	0.219820687931618	ABCD
BAF-leaves	11	0.183250000000001	0.0234871049135951	72	0.136429312068384	0.230070687931618	ABCD
BAF-leaves	3	0.193250000000003	0.0234871049135951	72	0.146429312068386	0.24007068793162	BCDE
BAF-leaves	8	0.207749999999998	0.0234871049135952	72	0.160929312068381	0.254570687931615	CDE
BAF-leaves	2	0.293750000000002	0.0234871049135952	72	0.246929312068385	0.340570687931619	DE
BAF-leaves	5	0.318000000000002	0.0234871049135951	72	0.271179312068385	0.364820687931619	E
BAF-leaves	13	1	0.0234871049135952	72	0.953179312068383	1.04682068793162	F
BAF-leaves	4	1	0.0234871049135951	72	0.953179312068383	1.04682068793162	F
BAF-leaves	10	1	0.0234871049135951	72	0.953179312068383	1.04682068793162	F
BAF-leaves	19	1	0.0234871049135952	72	0.953179312068384	1.04682068793162	F
BAF-leaves	22	1	0.0234871049135952	72	0.953179312068384	1.04682068793162	F
BAF-leaves	16	1	0.0234871049135952	72	0.953179312068384	1.04682068793162	F
BAF-leaves	7	1	0.0234871049135951	72	0.953179312068384	1.04682068793162	F
BAF-leaves	1	1	0.0234871049135952	72	0.953179312068385	1.04682068793162	F
BAF-root	7	0.999999999999985	0.384080001974418	72	0.234350509380563	1.76564949061941	A
BAF-root	4	1.00000000000001	0.384080001974418	72	0.234350509380589	1.76564949061943	A
BAF-root	19	1.00000000000001	0.384080001974418	72	0.234350509380592	1.76564949061944	A
BAF-root	22	1.00000000000002	0.384080001974418	72	0.2343505093806	1.76564949061944	A
BAF-root	16	1.00000000000003	0.384080001974418	72	0.234350509380612	1.76564949061946	A
BAF-root	10	1.00000000000004	0.384080001974418	72	0.234350509380619	1.76564949061946	A
BAF-root	1	1.00000000000008	0.384080001974418	72	0.234350509380657	1.7656494906195	A
BAF-root	13	1.00000000000009	0.384080001974418	72	0.234350509380665	1.76564949061951	A
BAF-root	23	25.705	0.384080001974418	72	24.9393505093806	26.4706494906195	B
BAF-root	24	28.405	0.384080001974418	72	27.6393505093806	29.1706494906195	C
BAF-root	17	31.3075	0.384080001974418	72	30.5418505093806	32.0731494906194	D
BAF-root	20	34.56	0.384080001974418	72	33.7943505093806	35.3256494906194	E
BAF-root	14	36.4100000000001	0.384080001974418	72	35.6443505093806	37.1756494906195	E
BAF-root	11	40.1	0.384080001974418	72	39.3343505093806	40.8656494906194	F
BAF-root	5	42.3299999999999	0.384080001974417	72	41.5643505093805	43.0956494906194	G
BAF-root	8	45.8850000000002	0.384080001974418	72	45.1193505093807	46.6506494906196	H
BAF-root	18	48.66	0.384080001974418	72	47.8943505093806	49.4256494906194	I
BAF-root	21	51.2125	0.384080001974418	72	50.4468505093806	51.9781494906194	J
BAF-root	15	52.43	0.384080001974418	72	51.6643505093806	53.1956494906194	J
BAF-root	12	56.7750000000001	0.384080001974418	72	56.0093505093807	57.5406494906195	K
BAF-root	6	58.65	0.384080001974418	72	57.8843505093806	59.4156494906194	K
BAF-root	9	61.21	0.384080001974418	72	60.4443505093805	61.9756494906194	L
BAF-root	2	63.2925	0.384080001974418	72	62.5268505093806	64.0581494906194	M
BAF-root	3	69.2999999999999	0.384080001974418	72	68.5343505093805	70.0656494906194	N
